# Supplementary material for: 2-(4-Sulfamoylphen­yl)hydrazin-1-ium chloride
Source: Acta Crystallogr Sect E Struct Rep Online. 2012 Mar 21;68(Pt 4):o1140. doi: 10.1107/S1600536812011452 (PMC3344085; doi:10.1107/S1600536812011452)
Supplement: Supplementary file 2 [file e-68-o1140-Isup2.hkl]

# 
# h,k,l, Fc-squared, Fo-squared, sigma(Fo-squared) and status flag 
# 
data_I
_shelx_title '  P21/c' 
_shelx_refln_list_code          4 
_shelx_F_calc_maximum      165.67 
_exptl_crystal_F_000       464.00 
_reflns_d_resolution_high  0.7687 
 
loop_ 
 _symmetry_equiv_pos_as_xyz 
 'x, y, z' 
 '-x, y+1/2, -z+1/2' 
 '-x, -y, -z' 
 'x, -y-1/2, z-1/2' 
 
_cell_length_a    10.2203 
_cell_length_b     9.8883 
_cell_length_c     9.1948 
_cell_angle_alpha  90.000 
_cell_angle_beta  107.647 
_cell_angle_gamma  90.000 
 
_shelx_F_squared_multiplier     1.000 
 
loop_ 
 _refln_index_h 
 _refln_index_k 
 _refln_index_l 
 _refln_F_squared_calc 
 _refln_F_squared_meas 
 _refln_F_squared_sigma 
 _refln_observed_status 
   2   0   0     4797.10     4765.75     46.05 o 
   3   0   0    27447.57    23378.25    144.41 o 
   4   0   0     9476.13     9605.61    138.21 o 
   5   0   0     4326.75     4830.92     74.43 o 
   6   0   0     1104.06     1130.81     40.29 o 
   7   0   0      103.82      116.89     14.19 o 
   8   0   0        4.92       16.43      6.25 o 
   9   0   0      318.95      311.00     26.43 o 
  10   0   0      227.38      243.31     25.13 o 
  11   0   0      432.17      410.29     35.09 o 
  12   0   0      927.91      986.66     57.28 o 
   1   1   0      200.70      227.20      5.94 o 
   2   1   0     1116.09     1235.49     13.14 o 
   3   1   0      186.05      150.30      5.75 o 
   4   1   0     2086.44     2077.54     21.74 o 
   5   1   0       60.51       80.75      4.95 o 
   6   1   0       50.13       58.65      4.66 o 
   7   1   0      159.18      166.79     11.94 o 
   8   1   0       13.69       10.21      3.68 o 
   9   1   0      307.88      254.17     16.98 o 
  10   1   0        0.36        4.94      3.66 o 
  11   1   0       29.73       14.09     14.32 o 
  12   1   0      197.67      204.13     18.34 o 
   0   2   0      657.15      856.86     17.43 o 
   1   2   0      116.66      171.02      5.73 o 
   2   2   0     1034.89      996.01     10.70 o 
   3   2   0     1663.70     1751.40     16.87 o 
   4   2   0        0.22       -0.84      0.96 o 
   5   2   0      661.88      668.35     13.79 o 
   6   2   0      302.09      289.65     10.07 o 
   7   2   0      102.29      106.99      7.59 o 
   8   2   0        0.19        0.64      4.43 o 
   9   2   0       20.91       13.61      4.21 o 
  10   2   0      158.11      145.39     13.77 o 
  11   2   0      215.20      215.70     17.78 o 
  12   2   0       65.96       76.38     11.51 o 
   1   3   0     6079.69     5853.54     39.33 o 
   2   3   0     2326.70     2124.60     19.80 o 
   3   3   0        0.04        1.33      0.77 o 
   4   3   0      930.48      937.98     13.92 o 
   5   3   0       68.99       60.98      3.80 o 
   6   3   0      370.28      373.46     11.38 o 
   7   3   0      310.31      277.00     12.14 o 
   8   3   0      253.91      262.04     16.02 o 
   9   3   0        6.03        4.34      2.98 o 
  10   3   0      459.38      428.80     23.58 o 
  11   3   0      662.57      689.32     42.55 o 
  12   3   0      153.56      151.12     15.97 o 
   0   4   0      264.68      264.21     13.75 o 
   1   4   0        0.21        0.00      1.70 o 
   2   4   0     3009.44     3041.66     48.96 o 
   3   4   0      229.85      253.09      8.18 o 
   4   4   0     1332.02     1273.90     16.96 o 
   5   4   0     1768.95     1788.03     21.22 o 
   6   4   0       84.41       81.01      4.89 o 
   7   4   0     2091.54     2067.52     39.43 o 
   8   4   0      669.65      689.76     26.23 o 
   9   4   0        4.95        7.73      3.74 o 
  10   4   0      400.51      419.04     23.36 o 
  11   4   0       15.48       15.97      5.34 o 
  12   4   0        2.23        8.95      5.23 o 
   1   5   0       20.15        6.79      2.63 o 
   2   5   0      113.85       99.29      5.18 o 
   3   5   0      202.17      218.65      8.12 o 
   4   5   0       28.24       37.67      3.73 o 
   5   5   0        1.92        2.40      1.37 o 
   6   5   0      616.43      610.38     14.70 o 
   7   5   0      367.98      371.01     14.02 o 
   8   5   0      456.91      460.68     21.26 o 
   9   5   0      777.54      799.01     30.00 o 
  10   5   0      409.24      409.66     37.15 o 
  11   5   0       42.56       56.61      9.02 o 
   0   6   0      185.64      185.40     14.14 o 
   1   6   0      114.21      121.40     11.25 o 
   2   6   0       38.84       27.68      5.59 o 
   3   6   0        3.92        4.04      1.64 o 
   4   6   0      391.41      382.59     15.40 o 
   5   6   0     1004.08      958.14     25.55 o 
   6   6   0      985.48      926.16     35.90 o 
   7   6   0      696.94      716.19     21.22 o 
   8   6   0        1.40        2.64      4.26 o 
   9   6   0       96.46      117.16     11.81 o 
  10   6   0      799.44      845.62     32.59 o 
  11   6   0       52.51       50.87     14.13 o 
   1   7   0      271.09      315.50     14.25 o 
   2   7   0      570.59      546.27     26.01 o 
   3   7   0     2181.60     2155.95     36.29 o 
   4   7   0      497.74      505.39     18.24 o 
   5   7   0      432.03      454.44     17.22 o 
   6   7   0     4864.80     4748.99     74.14 o 
   7   7   0      353.64      350.53     20.67 o 
   8   7   0      470.50      404.76     35.62 o 
   9   7   0     1994.97     2150.73     86.17 o 
  10   7   0      170.03      164.00     25.19 o 
   0   8   0      156.62      154.77     15.15 o 
   1   8   0       53.14       51.40      7.12 o 
   2   8   0       61.32       73.28     10.35 o 
   3   8   0      311.04      301.17     13.43 o 
   4   8   0       22.47       25.63      4.29 o 
   5   8   0       15.69       12.09      3.20 o 
   6   8   0       41.04       38.31      6.92 o 
   7   8   0        6.74        9.81      6.71 o 
   8   8   0       29.28       33.29     11.10 o 
   9   8   0       43.77       38.29     12.01 o 
   1   9   0       91.27       82.11      8.41 o 
   2   9   0      157.84      156.24     11.70 o 
   3   9   0      406.17      391.00     31.93 o 
   4   9   0        3.31        0.80      2.76 o 
   5   9   0      410.90      443.43     22.26 o 
   6   9   0      945.82      954.52     34.24 o 
   7   9   0       23.56       26.24      6.33 o 
   8   9   0      753.78      736.74     58.55 o 
   9   9   0      477.12      572.38     47.91 o 
   0  10   0      149.75      135.59     16.02 o 
   1  10   0        0.36        2.17      2.72 o 
   2  10   0       56.74       61.51      8.03 o 
   3  10   0        1.40       -2.75      2.75 o 
   4  10   0      690.73      688.01     36.74 o 
   5  10   0       81.00       88.31     10.53 o 
   6  10   0      171.92      169.72     15.04 o 
   7  10   0      547.21      549.60     28.36 o 
   1  11   0      890.29      903.28     33.65 o 
   2  11   0       25.41       26.38      5.82 o 
   3  11   0      512.69      452.35     27.29 o 
   4  11   0      209.83      224.47     16.46 o 
   5  11   0      217.02      236.44     17.53 o 
   6  11   0      163.79      194.84     26.00 o 
   0  12   0      155.97      130.23     17.42 o 
   1  12   0        4.06        0.90      4.23 o 
   2  12   0      321.46      320.17     19.43 o 
   3  12   0      184.18      203.15     23.79 o 
   4  12   0      491.17      519.58     27.87 o 
 -12   1   1      503.22      432.27     25.92 o 
 -11   1   1      115.25       99.25     16.33 o 
 -10   1   1     1141.89     1200.39     41.83 o 
  -9   1   1     1640.71     1567.01     40.46 o 
  -8   1   1      552.29      587.77     23.03 o 
  -7   1   1     2643.54     2690.90     45.50 o 
  -6   1   1     1822.75     1881.69     34.40 o 
  -5   1   1     2732.42     2976.39     56.99 o 
  -4   1   1     1107.19     1113.79     21.31 o 
  -3   1   1        0.60        0.25      0.96 o 
  -2   1   1      181.09      166.16      5.13 o 
  -1   1   1      620.81      621.27     15.18 o 
   0   1   1     4622.36     4421.09     31.51 o 
   1   1   1      104.48      188.69     44.94 o 
   2   1   1     4482.98     4444.14     41.51 o 
   3   1   1     2537.66     2580.18     27.07 o 
   4   1   1     1518.04     1527.23     20.19 o 
   5   1   1     3316.49     3300.48     32.93 o 
   6   1   1     1012.67     1051.64     20.40 o 
   7   1   1     1373.66     1344.14     35.27 o 
   8   1   1     1163.40     1266.05     36.67 o 
   9   1   1      315.87      279.06     18.32 o 
  10   1   1      498.93      459.88     25.24 o 
  11   1   1      139.46      152.02     15.50 o 
  12   1   1        0.06        4.60      4.16 o 
 -12   2   1        0.77        0.19      3.18 o 
 -11   2   1     1390.32     1356.57     43.03 o 
 -10   2   1       90.04       87.67     10.35 o 
  -9   2   1      532.38      549.85     31.96 o 
  -8   2   1     1274.27     1230.79     33.14 o 
  -7   2   1       55.08       44.70      6.02 o 
  -6   2   1     1372.44     1371.32     24.55 o 
  -5   2   1      573.11      557.41     14.13 o 
  -4   2   1      188.03      173.97      8.94 o 
  -3   2   1      508.20      494.04      8.49 o 
  -2   2   1        6.09       21.09      3.94 o 
  -1   2   1     6391.64     6310.67     57.64 o 
   0   2   1     4666.06     4622.16     37.02 o 
   1   2   1     1718.02     1521.91     11.79 o 
   2   2   1      131.36      123.64      4.39 o 
   3   2   1      146.34      107.47      4.78 o 
   4   2   1     4189.40     4372.41     34.12 o 
   5   2   1      138.26      140.36      6.80 o 
   6   2   1     1074.98     1062.71     20.33 o 
   7   2   1       65.93       76.50      8.57 o 
   8   2   1      299.20      255.23     16.59 o 
   9   2   1       38.27       50.56      9.25 o 
  10   2   1       48.15       37.92      7.72 o 
  11   2   1      169.93      172.46     18.63 o 
  12   2   1       70.76       65.98     10.95 o 
 -12   3   1      265.49      284.64     20.94 o 
 -11   3   1      291.15      269.52     19.35 o 
 -10   3   1      144.61      137.17     12.88 o 
  -9   3   1        3.48       11.95      4.24 o 
  -8   3   1      799.96      811.62     26.79 o 
  -7   3   1       13.89        9.81      3.48 o 
  -6   3   1      145.54      125.54      6.65 o 
  -5   3   1      132.27      137.60      5.69 o 
  -4   3   1      197.28      197.97      5.93 o 
  -3   3   1      734.19      690.14      8.97 o 
  -2   3   1     1323.74     1334.46     13.04 o 
  -1   3   1     2353.73     2526.49     51.10 o 
   0   3   1     4138.34     4216.18     36.94 o 
   1   3   1     5302.58     5274.71     55.50 o 
   2   3   1     1629.53     1708.34     16.50 o 
   3   3   1      660.38      652.38     10.54 o 
   4   3   1     3674.47     3660.21     37.03 o 
   5   3   1     1097.76     1154.62     23.29 o 
   6   3   1       13.20        7.56      2.27 o 
   7   3   1     2019.24     2083.84     44.13 o 
   8   3   1      332.18      332.72     19.11 o 
   9   3   1       42.90       46.51      7.88 o 
  10   3   1       58.11       50.12     12.42 o 
  11   3   1      479.26      470.87     27.28 o 
 -12   4   1        0.38       -4.15      4.15 o 
 -11   4   1      502.20      541.54     26.99 o 
 -10   4   1      480.17      470.11     37.50 o 
  -9   4   1      239.09      265.62     26.45 o 
  -8   4   1     1366.93     1379.85     34.75 o 
  -7   4   1     1230.02     1238.84     25.74 o 
  -6   4   1     2319.72     2309.07     28.73 o 
  -5   4   1     1613.05     1621.25     38.84 o 
  -4   4   1      364.40      354.35      9.87 o 
  -3   4   1      404.91      389.14      9.01 o 
  -2   4   1     4267.45     4788.59     34.92 o 
  -1   4   1       21.80       33.82      5.59 o 
   0   4   1        1.71        1.10      1.05 o 
   1   4   1      958.68     1110.93     16.89 o 
   2   4   1      670.66      678.82     11.20 o 
   3   4   1     1381.52     1287.63     20.00 o 
   4   4   1        8.49        4.67      1.24 o 
   5   4   1     1307.03     1263.92     20.56 o 
   6   4   1     1378.81     1336.23     22.89 o 
   7   4   1       68.46       83.11      9.05 o 
   8   4   1      260.32      248.19     16.51 o 
   9   4   1     1093.91     1076.24     36.65 o 
  10   4   1        4.33        4.12      3.44 o 
  11   4   1       50.49       61.56     10.23 o 
 -11   5   1       70.90       90.87     18.80 o 
 -10   5   1      192.57      193.18     16.67 o 
  -9   5   1        6.23        4.89      2.88 o 
  -8   5   1       66.85       62.68      6.43 o 
  -7   5   1     1134.42     1108.17     19.86 o 
  -6   5   1      295.83      282.55      9.83 o 
  -5   5   1     1988.45     2025.42     26.92 o 
  -4   5   1      360.88      360.05     10.24 o 
  -3   5   1      432.18      377.69      9.61 o 
  -2   5   1     3797.07     4010.20     95.65 o 
  -1   5   1       71.09       68.56      8.83 o 
   0   5   1     1467.01     1450.78     24.54 o 
   1   5   1      647.27      615.29     20.55 o 
   2   5   1      730.83      737.10     14.02 o 
   3   5   1      188.63      153.93      6.27 o 
   4   5   1       25.87       23.44      3.15 o 
   5   5   1      825.09      823.62     17.27 o 
   6   5   1      215.50      215.24     10.81 o 
   7   5   1      335.51      335.61     18.13 o 
   8   5   1        4.06       -1.68      6.81 o 
   9   5   1      488.43      517.07     25.52 o 
  10   5   1      435.07      477.66     26.15 o 
  11   5   1      373.15      354.12     23.78 o 
 -11   6   1        2.82       11.55      6.99 o 
 -10   6   1        9.85       16.49      9.47 o 
  -9   6   1       13.14       14.81      4.29 o 
  -8   6   1      654.92      663.06     29.28 o 
  -7   6   1      364.84      350.03     13.67 o 
  -6   6   1      358.91      332.40     13.88 o 
  -5   6   1      943.57      941.05     21.21 o 
  -4   6   1     2577.93     2573.38     30.64 o 
  -3   6   1     1735.84     1725.27     22.37 o 
  -2   6   1     1451.54     1492.48     43.31 o 
  -1   6   1     3701.14     3776.96     45.10 o 
   0   6   1     3181.78     3335.24     41.24 o 
   1   6   1      922.32     1039.88     29.29 o 
   2   6   1     1012.61      911.34     16.85 o 
   3   6   1     1679.26     1704.28     22.00 o 
   4   6   1        5.15        4.68      1.48 o 
   5   6   1     1005.09     1009.47     19.55 o 
   6   6   1       69.95       65.82      7.86 o 
   7   6   1      669.34      703.85     43.25 o 
   8   6   1      150.50      149.87     21.45 o 
   9   6   1       10.83        9.73      4.26 o 
  10   6   1       43.67       47.17      8.64 o 
 -10   7   1        4.23       13.45      8.09 o 
  -9   7   1      260.04      292.26     31.36 o 
  -8   7   1       64.62       63.48     10.77 o 
  -7   7   1      123.39      105.02     11.44 o 
  -6   7   1        0.07        0.47      2.85 o 
  -5   7   1       19.17       24.16      3.63 o 
  -4   7   1       74.49       70.72      5.65 o 
  -3   7   1     1507.26     1486.35     25.66 o 
  -2   7   1       76.64       63.74      9.77 o 
  -1   7   1       59.23       51.79      5.91 o 
   0   7   1     1120.97     1138.11     26.47 o 
   1   7   1       14.53       23.07      4.73 o 
   2   7   1      192.97      178.84      9.87 o 
   3   7   1       62.47       57.04      4.27 o 
   4   7   1      113.92      103.70      6.15 o 
   5   7   1      454.92      442.91     13.43 o 
   6   7   1       37.73       45.70      7.01 o 
   7   7   1     1107.25     1161.84     57.51 o 
   8   7   1        1.67       -4.97      5.26 o 
   9   7   1      235.94      213.44     27.78 o 
  10   7   1      139.61      130.86     22.80 o 
 -10   8   1        1.12        0.90      4.85 o 
  -9   8   1      233.40      238.01     19.80 o 
  -8   8   1      209.39      233.21     18.54 o 
  -7   8   1      270.51      245.08     17.95 o 
  -6   8   1      442.57      417.82     30.11 o 
  -5   8   1      153.78      148.25     13.88 o 
  -4   8   1     1493.30     1422.59     26.31 o 
  -3   8   1      503.50      532.86     16.33 o 
  -2   8   1      708.30      679.41     22.88 o 
  -1   8   1     2231.18     2242.62     46.15 o 
   0   8   1      567.05      586.57     20.36 o 
   1   8   1     2145.07     2193.73     54.80 o 
   2   8   1     1558.88     1498.63     57.56 o 
   3   8   1        2.54        2.20      1.38 o 
   4   8   1      581.53      549.92     14.72 o 
   5   8   1       25.32       20.96      8.17 o 
   6   8   1       59.23       50.30     10.35 o 
   7   8   1        0.08       -2.87      5.07 o 
   8   8   1      144.59      154.02     23.07 o 
   9   8   1        4.24       19.52      9.15 o 
  -9   9   1       52.43       47.60      9.18 o 
  -8   9   1       14.98       13.17      5.25 o 
  -7   9   1        0.17       -0.20      2.79 o 
  -6   9   1       42.24       51.28     11.24 o 
  -5   9   1      231.55      208.09     20.85 o 
  -4   9   1        5.41       10.38      5.19 o 
  -3   9   1      154.26      163.09     17.77 o 
  -2   9   1      375.78      407.36     30.20 o 
  -1   9   1       62.15       56.19      7.05 o 
   0   9   1      550.51      563.94     28.82 o 
   1   9   1       71.75       67.70      7.52 o 
   2   9   1      304.89      301.72     16.55 o 
   3   9   1        3.16        2.61      3.00 o 
   4   9   1        1.69       -1.99      6.32 o 
   5   9   1       99.41      102.81     11.00 o 
   6   9   1      449.80      461.28     23.58 o 
   7   9   1       72.49       56.95     14.17 o 
   8   9   1       23.30       36.42     12.80 o 
  -8  10   1      327.93      318.68     22.94 o 
  -7  10   1       24.29       19.77      6.64 o 
  -6  10   1       31.03       37.28      9.89 o 
  -5  10   1      735.26      692.61     39.76 o 
  -4  10   1      684.53      674.50     38.22 o 
  -3  10   1       70.33       75.16      8.98 o 
  -2  10   1     1592.83     1544.07     38.49 o 
  -1  10   1      819.31      784.16     27.09 o 
   0  10   1      169.56      169.87     12.57 o 
   1  10   1      722.74      686.21     25.09 o 
   2  10   1      323.18      319.49     14.30 o 
   3  10   1        9.08        8.30      2.89 o 
   4  10   1        0.44       -2.39      2.39 o 
   5  10   1        5.64        1.21      2.43 o 
   6  10   1       61.75       62.68      9.25 o 
   7  10   1      364.28      342.76     34.93 o 
  -6  11   1        3.54        8.47      5.97 o 
  -5  11   1        5.52       13.63      6.48 o 
  -4  11   1       57.98       47.26      8.30 o 
  -3  11   1       64.22       63.30     12.48 o 
  -2  11   1      677.41      710.71     34.01 o 
  -1  11   1      279.14      277.61     30.51 o 
   0  11   1      307.41      333.22     18.51 o 
   1  11   1      280.72      276.34     16.82 o 
   2  11   1      125.44      129.14      9.63 o 
   3  11   1      437.82      443.03     18.26 o 
   4  11   1       29.85       31.77      7.52 o 
   5  11   1       31.15       38.90     11.15 o 
   6  11   1       32.06       29.92     11.68 o 
  -4  12   1       69.50       48.58      8.11 o 
  -3  12   1      122.26      117.92     12.35 o 
  -2  12   1        0.81        1.34      2.91 o 
  -1  12   1        7.49       30.33      9.40 o 
   0  12   1        7.82       13.05      7.64 o 
   1  12   1      423.20      419.96     33.87 o 
   2  12   1       54.32       31.74      8.89 o 
   3  12   1      398.04      372.91     23.06 o 
   4  12   1       62.38       55.11      9.77 o 
 -13   0   2      350.41      377.62     35.37 o 
 -12   0   2      226.06      244.59     26.78 o 
 -11   0   2       24.69       27.91      9.20 o 
 -10   0   2       88.05       74.79     13.60 o 
  -9   0   2       32.90       29.91      8.01 o 
  -8   0   2      255.87      260.50     21.06 o 
  -7   0   2      208.32      188.43     16.45 o 
  -6   0   2      361.68      340.36     19.87 o 
  -4   0   2      857.99      834.98     28.66 o 
  -3   0   2     3545.08     3596.23     51.01 o 
  -2   0   2     9322.40     8859.58     67.28 o 
  -1   0   2      765.84      755.90     33.82 o 
   0   0   2      876.23      919.19     20.94 o 
   1   0   2     2485.17     2743.63     41.90 o 
   2   0   2      102.90      149.75     11.21 o 
   3   0   2     1252.49     1301.86     36.59 o 
   4   0   2      329.24      344.75     20.92 o 
   5   0   2        1.51       -0.22      1.83 o 
   6   0   2      198.69      177.80     17.94 o 
   7   0   2      555.08      574.92     34.16 o 
   8   0   2      253.78      155.81     19.09 o 
   9   0   2      317.14      324.23     29.46 o 
  10   0   2      475.01      515.42     39.15 o 
  11   0   2      386.03      354.59     34.71 o 
 -13   1   2      230.13      247.98     20.28 o 
 -12   1   2        0.07        0.84      2.73 o 
 -11   1   2      837.62      784.71     31.81 o 
 -10   1   2      358.41      331.54     19.43 o 
  -9   1   2       31.27       39.85      7.11 o 
  -8   1   2     2347.76     2279.10     43.65 o 
  -7   1   2      174.52      167.76     10.99 o 
  -6   1   2      357.80      360.36     15.09 o 
  -5   1   2      407.15      408.75     11.99 o 
  -4   1   2      163.43      193.61      9.73 o 
  -3   1   2       72.70       87.09      7.36 o 
  -2   1   2      124.73      192.10      5.68 o 
  -1   1   2    11261.73    10825.14     84.01 o 
   0   1   2      341.48      303.11      8.25 o 
   1   1   2     1640.69     1397.91     21.43 o 
   2   1   2     2441.35     2392.58     31.87 o 
   3   1   2     1526.61     1791.18     30.69 o 
   4   1   2     1207.55     1297.48     23.55 o 
   5   1   2      184.91      195.77      9.94 o 
   6   1   2      287.62      266.91     14.33 o 
   7   1   2        4.70        6.46      3.34 o 
   8   1   2      101.97       83.04     16.11 o 
   9   1   2        1.61        1.85      2.94 o 
  10   1   2      365.51      374.00     23.63 o 
  11   1   2      122.25      114.57     14.33 o 
 -13   2   2       79.75       76.59     11.45 o 
 -12   2   2       84.74       84.86     11.28 o 
 -11   2   2       12.76        4.43      3.86 o 
 -10   2   2        0.62        1.90      2.35 o 
  -9   2   2      312.82      335.07     18.17 o 
  -8   2   2      260.58      259.79     14.74 o 
  -7   2   2      620.24      663.36     22.02 o 
  -6   2   2     2379.58     2379.17     37.68 o 
  -5   2   2     2055.15     2104.24     30.81 o 
  -4   2   2       10.88       11.40      1.74 o 
  -3   2   2      517.98      497.78      8.69 o 
  -2   2   2    20936.77    20024.92     75.59 o 
  -1   2   2     2687.64     2662.16     19.78 o 
   0   2   2      822.24      744.39     13.10 o 
   1   2   2     8991.09     9040.18     63.01 o 
   2   2   2      201.59      201.31      6.19 o 
   3   2   2      805.81      880.26     14.80 o 
   4   2   2      141.96      147.62      6.77 o 
   5   2   2      385.18      369.62     11.76 o 
   6   2   2      114.22      114.09     10.47 o 
   7   2   2      273.66      232.46     15.55 o 
   8   2   2       16.23       14.99      4.76 o 
   9   2   2     1038.08     1087.96     44.56 o 
  10   2   2      802.04      832.44     35.39 o 
  11   2   2       14.45       26.94      7.10 o 
 -12   3   2      580.27      626.98     30.00 o 
 -11   3   2        0.49       -3.50      3.50 o 
 -10   3   2      450.76      455.27     38.04 o 
  -9   3   2      320.96      334.78     17.88 o 
  -8   3   2        0.13        0.67      1.48 o 
  -7   3   2        0.24        1.67      2.21 o 
  -6   3   2     3988.38     4122.87     56.13 o 
  -5   3   2      224.50      218.43      8.26 o 
  -4   3   2     2340.26     2277.32     23.79 o 
  -3   3   2     6095.80     6031.83     78.39 o 
  -2   3   2     2540.31     2703.41     49.71 o 
  -1   3   2     2983.82     2919.64     24.54 o 
   0   3   2     4472.38     4484.25     48.53 o 
   1   3   2       89.74       92.95      3.91 o 
   2   3   2      109.67      172.04      6.52 o 
   3   3   2      194.07      222.06      7.52 o 
   4   3   2      281.20      267.71      9.17 o 
   5   3   2       37.46       30.42      3.54 o 
   6   3   2     1127.01     1104.43     25.40 o 
   7   3   2     1038.45     1010.46     32.56 o 
   8   3   2      254.99      251.89     17.39 o 
   9   3   2      199.89      206.20     16.77 o 
  10   3   2      550.63      509.51     27.78 o 
  11   3   2      665.53      711.14     34.77 o 
 -12   4   2     1281.46     1249.15     68.27 o 
 -11   4   2        0.88       -0.89      4.52 o 
 -10   4   2      878.72      848.78     30.12 o 
  -9   4   2      984.50      970.60     29.83 o 
  -8   4   2      893.71      872.72     24.74 o 
  -7   4   2     2267.32     2295.51     44.04 o 
  -6   4   2     1731.98     1851.47     33.45 o 
  -5   4   2      139.60      144.56      7.91 o 
  -4   4   2      118.38      114.68     20.52 o 
  -3   4   2     1035.15     1149.39     26.07 o 
  -2   4   2       52.12       35.66      4.64 o 
  -1   4   2      407.66      373.26     16.02 o 
   0   4   2       56.01       51.17      2.92 o 
   1   4   2      107.12      102.57      3.95 o 
   2   4   2       58.54       39.47      2.73 o 
   3   4   2      925.07      958.07     23.45 o 
   4   4   2       67.76       68.39      4.70 o 
   5   4   2      679.65      681.78     21.63 o 
   6   4   2      169.91      159.97     11.36 o 
   7   4   2       95.32      103.98     10.75 o 
   8   4   2       92.84      122.28     12.40 o 
   9   4   2       19.03       11.91      6.61 o 
  10   4   2       39.73       45.87      8.70 o 
  11   4   2      169.82      193.07     18.37 o 
 -12   5   2      122.67      145.30     24.48 o 
 -11   5   2      193.92      181.78     26.00 o 
 -10   5   2       37.52       27.81      5.74 o 
  -9   5   2       16.77       19.57      4.01 o 
  -8   5   2      568.18      567.24     20.11 o 
  -7   5   2        1.31        0.99      1.55 o 
  -6   5   2       37.26       46.17      9.78 o 
  -5   5   2       73.57       73.81     11.05 o 
  -4   5   2      923.82      927.24     26.07 o 
  -3   5   2        3.04       13.37      3.36 o 
  -2   5   2       38.06       31.56      2.41 o 
  -1   5   2      408.24      375.68      8.97 o 
   0   5   2      283.28      265.59      7.77 o 
   1   5   2      470.81      541.99     13.13 o 
   2   5   2      290.85      308.00      7.96 o 
   3   5   2      352.43      355.75      9.65 o 
   4   5   2      592.07      584.51     16.11 o 
   5   5   2      500.90      495.64     16.12 o 
   6   5   2      180.37      185.79     10.60 o 
   7   5   2     1524.92     1545.27     40.97 o 
   8   5   2      414.01      442.55     37.32 o 
   9   5   2        1.18        2.94      3.20 o 
  10   5   2      545.03      583.77     30.06 o 
 -11   6   2      155.74      137.92     22.96 o 
 -10   6   2      154.32      171.34     24.46 o 
  -9   6   2      617.39      613.70     39.41 o 
  -8   6   2      294.89      285.46     26.66 o 
  -7   6   2      968.74      918.45     44.75 o 
  -6   6   2        0.08        1.81      2.98 o 
  -5   6   2      925.94      921.15     40.05 o 
  -4   6   2     1097.94     1192.94     43.61 o 
  -3   6   2      258.59      225.82     13.30 o 
  -2   6   2     1303.17     1381.07     20.51 o 
  -1   6   2      113.90      136.92      6.75 o 
   0   6   2     1783.65     1837.12     24.46 o 
   1   6   2        0.80        1.42      1.27 o 
   2   6   2     1418.05     1426.43     23.39 o 
   3   6   2      357.99      343.06      9.88 o 
   4   6   2      276.71      264.48     11.21 o 
   5   6   2     2050.90     1942.15     45.31 o 
   6   6   2      298.08      340.33     29.01 o 
   7   6   2     1219.05     1209.98     58.00 o 
   8   6   2      722.28      755.34     48.96 o 
   9   6   2       32.94       29.36     11.34 o 
  10   6   2      183.06      182.45     27.05 o 
 -11   7   2      920.06      927.08     61.01 o 
 -10   7   2        1.56       -0.37      4.60 o 
  -9   7   2       19.41       16.75      9.47 o 
  -8   7   2     1587.38     1620.77     64.92 o 
  -7   7   2      182.76      198.47     21.73 o 
  -6   7   2      163.49      179.17     19.51 o 
  -5   7   2       95.20       80.34     12.48 o 
  -4   7   2      182.80      184.82     18.20 o 
  -3   7   2        1.49        0.93      0.50 o 
  -2   7   2      214.93      201.62      9.00 o 
  -1   7   2       27.16       32.73      3.34 o 
   0   7   2      984.23      971.14     18.31 o 
   1   7   2      756.82      756.47     16.77 o 
   2   7   2       25.71       28.15      3.49 o 
   3   7   2      870.88      856.65     17.83 o 
   4   7   2     2221.60     2203.38     44.66 o 
   5   7   2      400.67      389.64     18.50 o 
   6   7   2      408.70      420.08     33.18 o 
   7   7   2      479.93      524.35     39.38 o 
   8   7   2       37.50       39.52     11.76 o 
   9   7   2      365.35      420.29     40.03 o 
 -10   8   2       23.23       12.29      5.36 o 
  -9   8   2        8.20        1.50      4.39 o 
  -8   8   2        1.15       -0.08      3.47 o 
  -7   8   2       15.29        9.09      6.03 o 
  -6   8   2      122.13      117.33     16.51 o 
  -5   8   2      171.21      154.78     18.23 o 
  -4   8   2      185.84      167.01     18.12 o 
  -3   8   2      215.92      194.90      8.60 o 
  -2   8   2        2.28        2.80      1.42 o 
  -1   8   2     1063.28     1098.15     20.55 o 
   0   8   2      126.26      107.11      6.68 o 
   1   8   2       21.44       19.72      3.19 o 
   2   8   2      445.40      458.75     16.83 o 
   3   8   2      369.53      364.00     15.97 o 
   4   8   2      120.30      116.24      7.81 o 
   5   8   2       18.79       16.37      7.45 o 
   6   8   2      134.68      112.07     18.03 o 
   7   8   2       22.64       23.48      9.21 o 
   8   8   2       13.30       14.36      8.34 o 
   9   8   2      190.44      196.83     27.91 o 
  -9   9   2       24.32       19.02      6.05 o 
  -8   9   2      865.15      876.44     50.38 o 
  -7   9   2      116.29      149.31     20.38 o 
  -6   9   2        2.07        7.98      5.43 o 
  -5   9   2      602.89      609.27     37.06 o 
  -4   9   2       96.86       73.71     13.01 o 
  -3   9   2       92.25       88.37      6.02 o 
  -2   9   2      511.27      479.99     14.16 o 
  -1   9   2        0.92        1.35      1.72 o 
   0   9   2      517.49      519.57     15.64 o 
   1   9   2     2714.59     2693.91     36.55 o 
   2   9   2       47.98       44.52      5.61 o 
   3   9   2     1865.40     1860.98     38.16 o 
   4   9   2     3424.33     3393.07     54.63 o 
   5   9   2        6.18       13.55      6.68 o 
   6   9   2     1339.53     1360.99     64.15 o 
   7   9   2     1248.13     1234.32     65.06 o 
   8   9   2        2.26        2.11      5.31 o 
  -8  10   2       69.04       55.70     14.13 o 
  -7  10   2      350.70      366.37     32.52 o 
  -6  10   2      272.21      249.69     26.06 o 
  -5  10   2       33.04       38.55      9.90 o 
  -4  10   2        1.82        2.16      3.60 o 
  -3  10   2       30.33       39.42      6.60 o 
  -2  10   2        0.08       -0.03      2.70 o 
  -1  10   2       33.94       29.55      4.03 o 
   0  10   2     1182.90     1219.65     42.88 o 
   1  10   2      439.66      435.58     15.57 o 
   2  10   2      354.41      345.32     18.54 o 
   3  10   2      357.65      345.83     18.52 o 
   4  10   2       42.55       52.62     11.93 o 
   5  10   2      790.73      779.05     47.99 o 
   6  10   2       12.24       20.43      8.88 o 
   7  10   2       88.77       80.14     17.54 o 
  -6  11   2       21.73       16.95      7.96 o 
  -5  11   2       52.97       63.41     13.56 o 
  -4  11   2      256.94      272.66     17.96 o 
  -3  11   2       29.44       25.25      5.47 o 
  -2  11   2        5.99       11.90      3.94 o 
  -1  11   2       85.28       87.30     15.17 o 
   0  11   2       76.98       64.35     13.61 o 
   1  11   2      285.84      264.33     17.22 o 
   2  11   2       46.08       50.07      8.20 o 
   3  11   2      132.04      122.06     20.90 o 
   4  11   2       77.12       87.71     11.72 o 
   5  11   2       94.43       84.67     16.06 o 
  -4  12   2       86.99       80.46     15.39 o 
  -3  12   2        7.69       -6.44      6.44 o 
  -2  12   2      247.35      225.48     25.45 o 
  -1  12   2       69.63       58.49     13.34 o 
   0  12   2       10.71        9.36      6.40 o 
   1  12   2       89.98       92.95     17.24 o 
   2  12   2      949.85      896.21     53.22 o 
   3  12   2       12.46       17.25      7.53 o 
 -13   1   3        4.81       10.48      3.79 o 
 -12   1   3     1195.80     1213.29     41.30 o 
 -11   1   3      497.86      465.61     24.17 o 
 -10   1   3      653.43      641.03     26.44 o 
  -9   1   3      704.98      670.63     39.34 o 
  -8   1   3      885.41      864.97     26.23 o 
  -7   1   3      631.44      610.51     21.17 o 
  -6   1   3      167.96      137.71     14.88 o 
  -5   1   3      132.46      131.39      9.02 o 
  -4   1   3      420.58      462.30     12.33 o 
  -3   1   3      123.40      107.28      5.20 o 
  -2   1   3      436.90      416.28      7.92 o 
  -1   1   3     8530.29     8731.79     47.77 o 
   0   1   3     5213.96     5126.70     41.73 o 
   1   1   3      442.90      553.62     16.88 o 
   2   1   3     5200.93     5200.71     52.55 o 
   3   1   3     5451.03     5457.27     59.08 o 
   4   1   3       48.55       52.06      5.29 o 
   5   1   3     5217.94     5064.27     67.14 o 
   6   1   3      434.65      450.08     21.15 o 
   7   1   3        7.01        1.56      2.97 o 
   8   1   3      552.02      590.77     27.49 o 
   9   1   3       25.63       34.64      6.95 o 
  10   1   3       22.95       26.06     13.70 o 
  11   1   3      188.26      218.39     35.56 o 
 -13   2   3     1188.11     1183.26     42.83 o 
 -12   2   3      104.71      104.60     12.31 o 
 -11   2   3      587.64      600.14     27.11 o 
 -10   2   3     1677.92     1661.25     42.27 o 
  -9   2   3      446.91      429.37     19.94 o 
  -8   2   3     3171.88     3138.23     51.18 o 
  -7   2   3     2068.68     2115.29     38.16 o 
  -6   2   3      102.65      111.66      7.92 o 
  -5   2   3      796.30      821.05     24.45 o 
  -4   2   3     1973.76     2272.62     33.79 o 
  -3   2   3       19.71       20.44      2.97 o 
  -2   2   3      829.72      948.70     13.86 o 
  -1   2   3        8.02       14.93      1.17 o 
   0   2   3       12.02       16.55      1.41 o 
   1   2   3      370.15      331.53     12.12 o 
   2   2   3       26.92       23.77      3.12 o 
   3   2   3      433.05      417.74     14.53 o 
   4   2   3      298.22      262.84     11.60 o 
   5   2   3       17.98       19.39      4.60 o 
   6   2   3       28.72       26.87      6.49 o 
   7   2   3       49.31       55.90      8.21 o 
   8   2   3       11.21       13.85     11.93 o 
   9   2   3       51.83       45.69      9.02 o 
  10   2   3      315.31      336.16     23.60 o 
  11   2   3       39.29       39.41      8.87 o 
 -12   3   3       18.83       13.48      5.30 o 
 -11   3   3      154.87      180.12     14.89 o 
 -10   3   3        3.28        4.30      3.16 o 
  -9   3   3       48.96       44.81      5.62 o 
  -8   3   3      784.66      784.63     24.77 o 
  -7   3   3       36.15       38.74      5.23 o 
  -6   3   3      191.20      209.88     10.19 o 
  -5   3   3      141.14      118.38      5.59 o 
  -4   3   3     2275.36     2369.59     37.86 o 
  -3   3   3       79.62       75.01      8.07 o 
  -2   3   3       53.38       41.17      2.38 o 
  -1   3   3      518.57      511.69      9.91 o 
   0   3   3      494.75      531.97     13.93 o 
   1   3   3      735.35      845.44     11.91 o 
   2   3   3     1778.40     1916.64     24.23 o 
   3   3   3       79.94       59.29      4.19 o 
   4   3   3      400.44      402.84     11.08 o 
   5   3   3       70.86       71.64      6.33 o 
   6   3   3      522.35      562.76     24.00 o 
   7   3   3      483.34      456.25     23.13 o 
   8   3   3      184.14      146.22     15.97 o 
   9   3   3      306.73      329.53     22.03 o 
  10   3   3       77.24       52.52      9.80 o 
 -12   4   3      109.98      122.85     21.58 o 
 -11   4   3      303.87      322.24     20.67 o 
 -10   4   3      807.76      803.60     28.04 o 
  -9   4   3       65.86       57.88     12.89 o 
  -8   4   3      312.91      295.05     14.38 o 
  -7   4   3      135.04      127.95      8.28 o 
  -6   4   3       84.78       89.89      5.78 o 
  -5   4   3      119.63      126.76     10.22 o 
  -4   4   3        0.57        2.57      1.97 o 
  -3   4   3     1267.82     1420.59     61.49 o 
  -2   4   3     2288.31     2394.84     27.64 o 
  -1   4   3       14.71        6.99      2.59 o 
   0   4   3        0.10        1.61      1.42 o 
   1   4   3     2114.72     2079.28     23.93 o 
   2   4   3      523.95      477.01     11.35 o 
   3   4   3      747.87      748.64     17.70 o 
   4   4   3      833.19      808.43     19.25 o 
   5   4   3      396.99      406.37     14.84 o 
   6   4   3     1480.15     1496.13     39.39 o 
   7   4   3        2.67        5.89      3.30 o 
   8   4   3        0.01        0.63      4.75 o 
   9   4   3       35.07       42.57      8.50 o 
  10   4   3       31.00       17.00      6.99 o 
 -12   5   3      175.93      129.08     22.76 o 
 -11   5   3      183.05      165.74     24.35 o 
 -10   5   3        9.12       15.65      5.69 o 
  -9   5   3       75.25       63.45      7.02 o 
  -8   5   3       17.23       12.75      3.63 o 
  -7   5   3     1226.07     1241.02     25.20 o 
  -6   5   3        1.62        4.12      3.92 o 
  -5   5   3     1338.35     1324.81     47.52 o 
  -4   5   3      749.03      729.62     24.22 o 
  -3   5   3       24.29       41.65      5.97 o 
  -2   5   3     4332.86     4320.72    144.11 o 
  -1   5   3      813.62      812.04     15.96 o 
   0   5   3       74.02       79.22      6.66 o 
   1   5   3      523.44      508.79     17.33 o 
   2   5   3      564.19      605.72     20.70 o 
   3   5   3        3.87        5.02      1.69 o 
   4   5   3      122.56      110.44      8.63 o 
   5   5   3       36.95       36.93      5.81 o 
   6   5   3     1031.49      980.30     73.23 o 
   7   5   3      484.67      476.13     24.16 o 
   8   5   3       99.71       97.72     12.14 o 
   9   5   3      755.62      756.87     52.44 o 
  10   5   3      955.29      949.90     39.89 o 
 -11   6   3      209.85      235.12     29.90 o 
 -10   6   3      452.59      476.93     28.19 o 
  -9   6   3      122.55      123.91     19.15 o 
  -8   6   3        7.48        7.81      5.64 o 
  -7   6   3      629.92      653.06     38.78 o 
  -6   6   3     1800.70     1715.00     59.41 o 
  -5   6   3        0.95        3.01      4.24 o 
  -4   6   3      498.25      481.03     29.07 o 
  -3   6   3     1406.71     1423.84     49.28 o 
  -2   6   3      739.02      732.28     13.64 o 
  -1   6   3      388.34      392.36      9.30 o 
   0   6   3      313.54      307.14      7.96 o 
   1   6   3      524.28      505.45     11.12 o 
   2   6   3       65.83       61.82      4.46 o 
   3   6   3       37.02       33.58      4.41 o 
   4   6   3      167.59      166.47     16.80 o 
   5   6   3      887.37      894.85     26.96 o 
   6   6   3       30.33       22.83      8.50 o 
   7   6   3      206.82      204.78     24.82 o 
   8   6   3      501.41      508.72     41.01 o 
   9   6   3      471.31      592.99     46.59 o 
 -11   7   3        7.98       15.70      9.01 o 
 -10   7   3        2.06       -2.97      3.60 o 
  -9   7   3      139.01      129.39     20.06 o 
  -8   7   3      234.99      205.98     23.69 o 
  -7   7   3      324.57      311.43     27.83 o 
  -6   7   3        2.27        2.90      4.31 o 
  -5   7   3      788.11      747.03     39.30 o 
  -4   7   3      139.13      158.90     17.92 o 
  -3   7   3      238.43      215.13     20.39 o 
  -2   7   3      144.76      136.40      5.66 o 
  -1   7   3       33.68       34.58      3.15 o 
   0   7   3     1347.83     1308.72     19.00 o 
   1   7   3       28.74       31.04      3.23 o 
   2   7   3      638.95      658.58     32.34 o 
   3   7   3      901.97      875.15     35.42 o 
   4   7   3      182.91      186.28     37.13 o 
   5   7   3      274.83      261.78     25.57 o 
   6   7   3      335.24      310.74     29.66 o 
   7   7   3      115.42       91.92     17.30 o 
   8   7   3      278.94      310.92     33.31 o 
   9   7   3       22.08       32.62     11.57 o 
 -10   8   3      141.65      149.14     24.68 o 
  -9   8   3      223.70      224.58     27.05 o 
  -8   8   3       91.90       86.96     16.42 o 
  -7   8   3      893.44      835.29     46.99 o 
  -6   8   3     1235.66     1302.31     56.00 o 
  -5   8   3      104.96      116.25     16.46 o 
  -4   8   3     2942.20     2958.02     79.56 o 
  -3   8   3     1906.29     1931.64     63.45 o 
  -2   8   3        8.82       12.42      2.79 o 
  -1   8   3     4395.33     4511.20     38.54 o 
   0   8   3       77.77       79.80      5.73 o 
   1   8   3       12.55       11.77      2.35 o 
   2   8   3      279.91      273.27     11.89 o 
   3   8   3       48.54       58.53     11.08 o 
   4   8   3      589.99      520.53     34.79 o 
   5   8   3     1209.47     1227.79     56.79 o 
   6   8   3      455.73      431.04     36.13 o 
   7   8   3        4.22        9.39      8.13 o 
   8   8   3     1689.01     1836.41     82.10 o 
  -9   9   3      356.98      362.07     34.80 o 
  -8   9   3       73.38       79.05     15.87 o 
  -7   9   3      200.83      221.60     25.33 o 
  -6   9   3       99.98      111.02     17.22 o 
  -5   9   3       50.99       40.95     10.40 o 
  -4   9   3      596.83      665.51     39.72 o 
  -3   9   3       96.34       95.50      8.99 o 
  -2   9   3        0.28        0.39      1.00 o 
  -1   9   3      776.71      817.52     17.56 o 
   0   9   3       16.52       14.52      2.57 o 
   1   9   3       12.23       12.80      2.61 o 
   2   9   3       72.25       67.33      5.76 o 
   3   9   3       32.57       30.31      8.94 o 
   4   9   3       31.05       33.89      9.95 o 
   5   9   3      204.14      212.60     24.76 o 
   6   9   3        0.21       -7.20      7.20 o 
   7   9   3       25.94       30.07     11.24 o 
  -8  10   3       25.13       31.86     10.62 o 
  -7  10   3      227.96      214.44     25.92 o 
  -6  10   3      380.31      402.02     34.03 o 
  -5  10   3      492.89      440.09     34.55 o 
  -4  10   3      435.09      422.90     29.32 o 
  -3  10   3      578.49      591.62     23.02 o 
  -2  10   3       53.74       72.08      7.81 o 
  -1  10   3        6.49        4.85      6.11 o 
   0  10   3      549.29      579.42     24.45 o 
   1  10   3       36.09       23.34     11.61 o 
   2  10   3       18.92       21.95      5.70 o 
   3  10   3       69.01       65.97      9.58 o 
   4  10   3       47.66       41.26     10.88 o 
   5  10   3       15.60        7.44      5.91 o 
   6  10   3      126.85      118.00     20.31 o 
  -6  11   3        0.13       11.68      6.94 o 
  -5  11   3      781.26      746.89     46.93 o 
  -4  11   3      333.69      352.85     32.22 o 
  -3  11   3      178.97      168.97     22.12 o 
  -2  11   3     1039.81     1048.81     54.51 o 
  -1  11   3      108.93      111.37     18.28 o 
   0  11   3      404.35      458.83     37.24 o 
   1  11   3      324.30      323.12     31.63 o 
   2  11   3       33.82       39.99      7.57 o 
   3  11   3       74.70       61.44      9.83 o 
   4  11   3       79.28       90.22     12.21 o 
  -4  12   3      100.11       95.06     17.82 o 
  -3  12   3        1.07        2.43      3.64 o 
  -2  12   3      234.06      219.96     26.54 o 
  -1  12   3       14.46       25.50      9.64 o 
   0  12   3      328.10      315.82     32.38 o 
   1  12   3      558.54      564.14     43.78 o 
   2  12   3      131.76      125.29     21.91 o 
 -13   0   4       22.64       16.28      8.03 o 
 -12   0   4       14.75       10.77      6.76 o 
 -11   0   4       96.59      102.24     16.15 o 
 -10   0   4      473.47      504.94     32.74 o 
  -9   0   4     1853.15     1806.95     57.17 o 
  -7   0   4     3253.31     3348.11     78.28 o 
  -6   0   4      838.10      824.83     35.75 o 
  -5   0   4       19.80        1.79      2.10 o 
  -4   0   4     5915.31     5942.18     99.90 o 
  -3   0   4       55.02       53.83      4.95 o 
  -2   0   4        2.92        2.25      1.31 o 
  -1   0   4      364.70      337.44     11.53 o 
   0   0   4     1257.83     1383.11     22.93 o 
   1   0   4      624.42      746.72     28.94 o 
   2   0   4     1105.93     1119.78     38.07 o 
   3   0   4      113.24      103.39     12.58 o 
   4   0   4      864.94      855.26     38.49 o 
   5   0   4     2261.04     2184.61     65.77 o 
   6   0   4        4.71        5.22      4.29 o 
   7   0   4     2362.11     2436.35     77.94 o 
   8   0   4     1208.58     1158.28     57.36 o 
   9   0   4      617.23      696.57     47.20 o 
  10   0   4     1135.21     1084.20     61.92 o 
 -13   1   4      197.45      197.19     20.37 o 
 -12   1   4       41.07       31.99     10.99 o 
 -11   1   4       75.59       70.67      9.35 o 
 -10   1   4       23.03       19.39      4.72 o 
  -9   1   4      173.17      171.58     16.96 o 
  -8   1   4      175.17      170.15     12.17 o 
  -7   1   4       27.43       21.77      7.15 o 
  -6   1   4      179.94      155.90     18.89 o 
  -5   1   4       81.89       71.76      7.04 o 
  -4   1   4       53.67       45.99      3.54 o 
  -3   1   4        7.58       19.85      2.17 o 
  -2   1   4      579.67      581.81      9.19 o 
  -1   1   4       36.15       45.45      2.95 o 
   0   1   4     1210.73     1402.57     18.17 o 
   1   1   4      214.18      234.71     11.56 o 
   2   1   4      523.31      522.31     18.50 o 
   3   1   4      994.14     1045.72     23.13 o 
   4   1   4      733.79      683.78     24.31 o 
   5   1   4     2266.39     2250.94     49.74 o 
   6   1   4      441.45      438.35     22.21 o 
   7   1   4       73.10       85.03     10.57 o 
   8   1   4      192.48      199.96     16.98 o 
   9   1   4      431.49      478.00     27.73 o 
  10   1   4       17.72       27.26      7.50 o 
 -13   2   4       58.81       74.56     16.42 o 
 -12   2   4      167.14      142.42     13.80 o 
 -11   2   4       15.94       14.72      4.48 o 
 -10   2   4      189.00      166.54     13.13 o 
  -9   2   4      971.69      976.62     30.46 o 
  -8   2   4      315.22      294.09     15.44 o 
  -7   2   4      710.76      709.37     21.70 o 
  -6   2   4      466.08      512.82     29.52 o 
  -5   2   4     3391.40     3455.99     46.86 o 
  -4   2   4     1192.73     1101.61     24.03 o 
  -3   2   4      212.00      255.26      7.51 o 
  -2   2   4     1427.64     1446.05     17.43 o 
  -1   2   4     2248.63     2254.17     18.16 o 
   0   2   4       79.73       54.47      4.62 o 
   1   2   4       41.94       56.67      8.77 o 
   2   2   4       10.39        7.97      3.90 o 
   3   2   4     1078.11     1080.93     20.61 o 
   4   2   4      474.12      472.10     20.35 o 
   5   2   4     1437.92     1425.29     37.58 o 
   6   2   4     1638.93     1660.20     43.29 o 
   7   2   4      713.80      798.34     46.72 o 
   8   2   4      795.73      849.51     50.69 o 
   9   2   4       84.83       73.22     11.20 o 
  10   2   4     1083.31     1131.41     63.95 o 
 -12   3   4        3.00       -3.01      5.60 o 
 -11   3   4      242.11      227.12     16.21 o 
 -10   3   4       92.48      105.79     12.92 o 
  -9   3   4       11.30       13.97      3.71 o 
  -8   3   4     2640.79     2612.27     66.92 o 
  -7   3   4       32.31       35.83      4.92 o 
  -6   3   4     1341.70     1326.03     27.52 o 
  -5   3   4     1008.33      970.63     27.71 o 
  -4   3   4      458.69      544.85     10.63 o 
  -3   3   4     3976.82     4004.47     33.98 o 
  -2   3   4       99.56      119.17      5.25 o 
  -1   3   4        2.39        7.52      1.82 o 
   0   3   4      408.42      396.17     11.60 o 
   1   3   4        9.22        7.59      1.34 o 
   2   3   4      379.81      398.73     11.45 o 
   3   3   4      343.86      355.84     12.57 o 
   4   3   4       27.63       28.15      4.06 o 
   5   3   4      533.08      489.48     17.08 o 
   6   3   4      299.96      285.80     19.42 o 
   7   3   4        3.86        4.19      3.46 o 
   8   3   4     1093.02     1097.91    115.20 o 
   9   3   4      637.81      625.98     31.78 o 
  10   3   4      448.74      440.69     28.24 o 
 -12   4   4      422.38      445.88     40.01 o 
 -11   4   4     1175.61     1179.03     61.51 o 
 -10   4   4       44.71       36.24     16.26 o 
  -9   4   4      317.40      306.58     15.34 o 
  -8   4   4      729.78      767.00     31.90 o 
  -7   4   4       21.69       19.51      3.11 o 
  -6   4   4       18.87       18.65      2.27 o 
  -5   4   4        4.26        3.88      2.08 o 
  -4   4   4      210.77      198.31     10.52 o 
  -3   4   4      204.50      211.29      9.33 o 
  -2   4   4     1980.41     1976.62     17.88 o 
  -1   4   4      511.43      499.90     11.80 o 
   0   4   4      585.24      604.21     14.65 o 
   1   4   4       22.24       29.90      3.57 o 
   2   4   4       59.30       55.56      4.02 o 
   3   4   4      623.58      588.05     17.47 o 
   4   4   4        2.35        2.57      2.03 o 
   5   4   4      482.69      470.90     16.72 o 
   6   4   4       31.59       30.81      6.40 o 
   7   4   4        8.79       11.80      4.71 o 
   8   4   4       80.17       79.53     11.02 o 
   9   4   4       39.64       40.91      8.49 o 
 -12   5   4       82.90       63.99     16.48 o 
 -11   5   4      201.25      242.08     20.74 o 
 -10   5   4       25.56       24.94      9.54 o 
  -9   5   4      206.67      166.30     21.73 o 
  -8   5   4      804.08      832.00     19.99 o 
  -7   5   4      278.97      272.64     24.84 o 
  -6   5   4     1615.46     1659.24     57.88 o 
  -5   5   4     1172.78      815.32    372.12 o 
  -4   5   4        5.65        5.94      5.30 o 
  -3   5   4     4293.54     4461.86     43.73 o 
  -2   5   4     2889.69     2936.39     30.10 o 
  -1   5   4      108.54      110.86      8.21 o 
   0   5   4     1423.75     1456.85     29.86 o 
   1   5   4     1256.42     1237.66     38.79 o 
   2   5   4      480.70      456.39     12.83 o 
   3   5   4      360.55      329.49     23.69 o 
   4   5   4      164.24      164.43     10.44 o 
   5   5   4      283.06      266.78     14.65 o 
   6   5   4       81.18       64.03     13.49 o 
   7   5   4       44.56       40.33     11.60 o 
   8   5   4      317.91      274.09     20.51 o 
   9   5   4      129.95      136.44     17.56 o 
 -11   6   4       40.50       49.42      9.90 o 
 -10   6   4        1.94       -7.30      7.30 o 
  -9   6   4      456.86      463.19     36.87 o 
  -8   6   4        1.63        3.72      4.43 o 
  -7   6   4      115.20      107.95     16.23 o 
  -6   6   4       67.38       61.62     12.02 o 
  -5   6   4      289.98       66.42    125.20 o 
  -4   6   4       29.67       31.34      4.66 o 
  -3   6   4     1172.89     1128.12     23.26 o 
  -2   6   4      328.75      321.68     11.32 o 
  -1   6   4      242.57      250.81     11.59 o 
   0   6   4     1470.27     1511.41     39.27 o 
   1   6   4      809.57      843.12     31.50 o 
   2   6   4      695.71      726.54     33.88 o 
   3   6   4     1296.03     1247.74     24.08 o 
   4   6   4       22.66       20.30      3.85 o 
   5   6   4      157.62      152.77     19.69 o 
   6   6   4        5.52        7.56      6.32 o 
   7   6   4      163.26      198.71     25.44 o 
   8   6   4        2.33        8.90      6.81 o 
   9   6   4      210.00      235.76     30.32 o 
 -11   7   4        8.63        5.90     13.87 o 
 -10   7   4      917.59     1041.37     59.69 o 
  -9   7   4      203.15      232.50     27.08 o 
  -8   7   4       17.83       11.22      6.62 o 
  -7   7   4       80.27       93.06     16.26 o 
  -6   7   4        2.22        0.55      2.49 o 
  -5   7   4      416.10      363.09     23.11 o 
  -4   7   4      568.20      536.89     29.32 o 
  -3   7   4       24.42       31.93      8.43 o 
  -2   7   4      419.12      424.42      7.59 o 
  -1   7   4     3860.59     3935.22     47.55 o 
   0   7   4       60.55       66.35      7.26 o 
   1   7   4     1253.63     1301.15     37.19 o 
   2   7   4     1532.35     1599.93     51.78 o 
   3   7   4        0.12        0.03      1.11 o 
   4   7   4     1522.59     1458.52     57.66 o 
   5   7   4      409.98      444.71     33.97 o 
   6   7   4      110.81       90.45     16.48 o 
   7   7   4      149.99      129.23     20.82 o 
   8   7   4       60.64       57.86     15.36 o 
 -10   8   4      267.74      265.94     31.24 o 
  -9   8   4        0.51       -7.34      7.34 o 
  -8   8   4       89.13      101.81     17.89 o 
  -7   8   4       53.93       41.78     11.24 o 
  -6   8   4      196.38      155.43     20.14 o 
  -5   8   4      540.98      511.94     35.62 o 
  -4   8   4      126.86      132.80     18.07 o 
  -3   8   4       14.24       13.39      5.06 o 
  -2   8   4        6.19        6.03      1.30 o 
  -1   8   4      405.05      426.78     16.43 o 
   0   8   4      225.54      225.33     13.46 o 
   1   8   4        0.67        1.08      2.48 o 
   2   8   4       30.72       25.81      5.60 o 
   3   8   4       15.22       16.41      6.71 o 
   4   8   4       54.33       39.32     10.36 o 
   5   8   4      343.35      343.48     30.93 o 
   6   8   4       65.51       72.64     15.00 o 
   7   8   4        2.07       11.34      7.30 o 
  -9   9   4       24.48       22.89     10.61 o 
  -8   9   4      306.18      321.86     32.82 o 
  -7   9   4       64.56       73.79     15.86 o 
  -6   9   4       16.17       19.49      8.43 o 
  -5   9   4        5.16        1.11      3.93 o 
  -4   9   4      178.45      167.34     21.26 o 
  -3   9   4        3.08        3.09      3.12 o 
  -2   9   4      737.18      736.00     25.27 o 
  -1   9   4     1764.55     1866.58     99.45 o 
   0   9   4      118.01      111.25     10.78 o 
   1   9   4     2174.65     2135.40     46.93 o 
   2   9   4     1764.50     1829.09     46.44 o 
   3   9   4      159.02      173.61     19.97 o 
   4   9   4     1101.19     1029.96     51.55 o 
   5   9   4      974.57     1048.72     55.58 o 
   6   9   4       49.66       48.44     13.52 o 
  -8  10   4      179.46      184.52     25.95 o 
  -7  10   4      256.10      314.57     32.16 o 
  -6  10   4      157.79      146.52     20.98 o 
  -5  10   4      135.13      145.68     21.12 o 
  -4  10   4       34.30       29.74     10.08 o 
  -3  10   4        4.75        3.22      5.00 o 
  -2  10   4      351.18      320.32     30.38 o 
  -1  10   4       44.45       38.84     11.28 o 
   0  10   4      201.23      226.79     26.01 o 
   1  10   4      129.06      130.70     12.13 o 
   2  10   4       26.32       27.90      6.44 o 
   3  10   4     1268.56     1312.02     43.32 o 
   4  10   4      144.99      120.88     18.44 o 
   5  10   4       67.08       92.92     17.78 o 
  -6  11   4       23.33       17.44      9.44 o 
  -5  11   4      224.96      189.78     24.76 o 
  -4  11   4       53.36       47.48     12.96 o 
  -3  11   4      164.10      206.79     25.55 o 
  -2  11   4      262.13      248.75     28.20 o 
  -1  11   4       11.37       10.98      7.11 o 
   0  11   4        0.25       -1.60      4.58 o 
   1  11   4       95.59       86.36     17.65 o 
   2  11   4      245.07      280.54     31.80 o 
   3  11   4       21.75       19.40     10.46 o 
  -3  12   4       47.12       43.45     13.91 o 
  -2  12   4      516.05      531.69     42.67 o 
  -1  12   4       81.43       86.36     18.60 o 
   0  12   4      466.84      458.28     40.74 o 
 -13   1   5      274.35      270.62     20.25 o 
 -12   1   5       96.92       87.75     10.92 o 
 -11   1   5      156.61      156.36     13.60 o 
 -10   1   5     1175.67     1213.94     47.80 o 
  -9   1   5      345.65      364.02     19.07 o 
  -8   1   5        3.16        2.01      3.73 o 
  -7   1   5      143.43      141.49     16.70 o 
  -6   1   5     1153.69     1173.62     30.76 o 
  -5   1   5        8.54        1.82      2.05 o 
  -4   1   5      139.53      112.24      6.49 o 
  -3   1   5     4153.88     4090.05     30.82 o 
  -2   1   5     1036.59     1006.66     13.48 o 
  -1   1   5      706.26      702.91     14.68 o 
   0   1   5     5576.90     5568.77     84.98 o 
   1   1   5      927.97      856.92     33.88 o 
   2   1   5      921.71      965.54     22.52 o 
   3   1   5     2907.44     2891.85     50.56 o 
   4   1   5        2.17        3.70      2.82 o 
   5   1   5       81.14       82.24     15.35 o 
   6   1   5      373.52      381.35     21.95 o 
   7   1   5       30.08       23.46     16.47 o 
   8   1   5       68.80       74.41     11.21 o 
   9   1   5      417.92      422.07     27.34 o 
 -13   2   5      468.52      452.28     39.30 o 
 -12   2   5      211.75      213.88     16.80 o 
 -11   2   5      191.75      193.05     14.89 o 
 -10   2   5      161.80      157.75     18.71 o 
  -9   2   5        0.01       -1.07      2.04 o 
  -8   2   5      313.88      318.34     16.01 o 
  -7   2   5        1.57       -0.90      4.64 o 
  -6   2   5      236.63      247.62     21.05 o 
  -5   2   5      255.15      261.35     11.21 o 
  -4   2   5      898.41      884.78     17.66 o 
  -3   2   5      821.09      782.61     12.78 o 
  -2   2   5      463.55      483.40      9.43 o 
  -1   2   5     2877.04     2937.30     27.41 o 
   0   2   5      174.81      244.52      8.25 o 
   1   2   5      715.45      648.46     29.30 o 
   2   2   5     1532.47     1523.97     34.82 o 
   3   2   5       48.70       45.02      7.58 o 
   4   2   5     3103.04     3058.79     74.26 o 
   5   2   5       28.27       28.51      8.54 o 
   6   2   5      284.08      287.80     29.36 o 
   7   2   5      280.87      302.73     34.79 o 
   8   2   5       92.95       89.21     12.05 o 
   9   2   5      217.51      251.63     21.15 o 
 -12   3   5       45.67       58.49     15.34 o 
 -11   3   5      139.18      153.54     16.37 o 
 -10   3   5       42.96       61.09     18.12 o 
  -9   3   5      273.17      257.17     28.52 o 
  -8   3   5        0.03        4.55      2.31 o 
  -7   3   5      806.01      851.27     55.73 o 
  -6   3   5      465.14      435.02     28.55 o 
  -5   3   5      162.23      180.82     10.95 o 
  -4   3   5       42.28       36.46      3.03 o 
  -3   3   5     3023.46     3088.50     33.95 o 
  -2   3   5      451.34      471.01     15.60 o 
  -1   3   5       31.15       21.29      1.79 o 
   0   3   5     1422.63     1383.45     20.72 o 
   1   3   5     1250.01     1253.09     40.89 o 
   2   3   5      115.95      110.45      9.53 o 
   3   3   5      404.71      372.15     15.47 o 
   4   3   5     1502.14     1450.80     37.26 o 
   5   3   5       45.81       47.70      6.05 o 
   6   3   5        1.79       -0.20      2.37 o 
   7   3   5      281.11      302.74     20.97 o 
   8   3   5      521.66      506.68     28.55 o 
   9   3   5        0.18        0.36      3.33 o 
 -12   4   5      848.35      867.22     55.60 o 
 -11   4   5        3.51        8.44      8.33 o 
 -10   4   5      795.24      900.58     53.04 o 
  -9   4   5      871.98      908.57     24.85 o 
  -8   4   5       91.15       96.08      7.22 o 
  -7   4   5      134.59      129.34      7.22 o 
  -6   4   5        0.22        2.11      4.29 o 
  -5   4   5      178.17      154.40      5.20 o 
  -4   4   5      135.52      125.78      5.39 o 
  -3   4   5      379.21      400.66      9.47 o 
  -2   4   5       55.43       63.40      5.76 o 
  -1   4   5     2186.16     2204.11     28.14 o 
   0   4   5     1122.09     1082.50     31.05 o 
   1   4   5      180.27      197.77     16.60 o 
   2   4   5     1002.80      978.31     37.01 o 
   3   4   5      866.01      824.65     56.85 o 
   4   4   5        2.79        2.18      1.54 o 
   5   4   5       38.94       45.81      9.40 o 
   6   4   5      518.98      534.82     26.54 o 
   7   4   5      127.34      142.63     14.54 o 
   8   4   5       46.87       38.42      8.53 o 
   9   4   5       10.82        4.80      4.37 o 
 -12   5   5       59.10       81.87     18.13 o 
 -11   5   5      147.55      151.31     23.92 o 
 -10   5   5      298.80      287.85     30.87 o 
  -9   5   5      188.79      204.75     24.65 o 
  -8   5   5        2.09       -5.82      5.82 o 
  -7   5   5     1456.17     1379.02     57.65 o 
  -6   5   5       62.14       72.53     13.11 o 
  -5   5   5      542.86      534.11     44.64 o 
  -4   5   5     1081.97     1079.73     31.18 o 
  -3   5   5        3.56        5.55      1.57 o 
  -2   5   5     1225.12     1252.59     48.61 o 
  -1   5   5       38.10       35.93      4.02 o 
   0   5   5      113.66      125.51     13.22 o 
   1   5   5      301.57      319.67     16.43 o 
   2   5   5      876.30      913.43     38.96 o 
   3   5   5      343.40      321.43     12.26 o 
   4   5   5      179.56      159.60     10.24 o 
   5   5   5     1482.09     1591.69     63.46 o 
   6   5   5        0.83       -4.24      5.34 o 
   7   5   5      453.61      472.16     39.05 o 
   8   5   5      630.46      632.78     47.44 o 
 -11   6   5        1.73        7.46      7.35 o 
 -10   6   5        7.98       -5.14      6.24 o 
  -9   6   5      114.65      105.47     18.41 o 
  -8   6   5       92.04      108.72     17.97 o 
  -7   6   5       28.62       31.10     10.07 o 
  -6   6   5       68.51       81.75     14.11 o 
  -5   6   5       11.10       12.47      3.55 o 
  -4   6   5      304.39      319.65     13.15 o 
  -3   6   5      674.78      668.70     13.68 o 
  -2   6   5      704.90      688.96     17.49 o 
  -1   6   5      331.41      321.49     20.01 o 
   0   6   5      123.93      105.64     10.73 o 
   1   6   5        1.34        3.06      2.93 o 
   2   6   5        4.11        5.01      4.68 o 
   3   6   5     1320.62     1221.03     20.75 o 
   4   6   5       10.06       11.60      5.91 o 
   5   6   5      159.26      159.78     20.80 o 
   6   6   5     1368.33     1356.59     63.88 o 
   7   6   5       63.46       62.92     14.59 o 
   8   6   5      199.11      195.69     26.85 o 
 -10   7   5       83.74       69.69     16.75 o 
  -9   7   5      656.21      673.81     47.12 o 
  -8   7   5       97.91       86.70     16.62 o 
  -7   7   5      127.52      111.61     18.23 o 
  -6   7   5      329.11      299.09     27.83 o 
  -5   7   5       79.19       69.50      7.29 o 
  -4   7   5      867.88      889.84     22.07 o 
  -3   7   5      196.25      187.86      9.94 o 
  -2   7   5      312.78      323.63     11.84 o 
  -1   7   5       10.78       10.53      3.47 o 
   0   7   5       91.72       84.12     11.96 o 
   1   7   5      181.91      193.49     26.59 o 
   2   7   5       10.88        5.75      3.87 o 
   3   7   5      336.21      284.55     24.77 o 
   4   7   5       67.31       65.43     12.85 o 
   5   7   5       84.14       79.17     14.92 o 
   6   7   5       75.13       68.33     14.87 o 
   7   7   5      466.97      514.96     42.64 o 
 -10   8   5      106.44      125.60     22.16 o 
  -9   8   5      352.88      330.85     34.35 o 
  -8   8   5     1326.06     1414.44     67.51 o 
  -7   8   5       51.27       53.15     13.23 o 
  -6   8   5     1495.80     1423.61     63.15 o 
  -5   8   5     1172.51     1229.95     57.58 o 
  -4   8   5       41.99       66.19     13.47 o 
  -3   8   5      415.31      384.31     20.19 o 
  -2   8   5      973.05     1016.62     19.92 o 
  -1   8   5        0.26       -4.82      4.82 o 
   0   8   5       14.19        7.66      7.59 o 
   1   8   5       56.67       45.35      7.10 o 
   2   8   5       50.22       55.87      8.39 o 
   3   8   5     1246.88     1211.98     52.19 o 
   4   8   5      237.86      226.16     24.35 o 
   5   8   5      121.50      124.28     19.75 o 
   6   8   5     1128.15     1088.00     59.86 o 
  -9   9   5      284.15      323.86     34.82 o 
  -8   9   5        0.51       -1.99      4.76 o 
  -7   9   5      150.62      157.71     22.72 o 
  -6   9   5       62.89       78.98     16.19 o 
  -5   9   5       12.21        2.29      4.41 o 
  -4   9   5      190.11      191.52     23.64 o 
  -3   9   5        0.05       -3.23      5.07 o 
  -2   9   5      475.04      495.94     37.66 o 
  -1   9   5       15.89       17.55      8.47 o 
   0   9   5        2.30        2.07      2.65 o 
   1   9   5       20.40       16.70      4.86 o 
   2   9   5      144.69      145.70     25.37 o 
   3   9   5      316.15      302.26     20.84 o 
   4   9   5      163.73      157.81     21.09 o 
   5   9   5       13.23       11.25      7.05 o 
  -7  10   5      175.44      184.69     25.53 o 
  -6  10   5      795.83      724.39     48.97 o 
  -5  10   5      509.32      574.09     43.27 o 
  -4  10   5       45.54       47.80     13.06 o 
  -3  10   5      579.48      578.05     42.82 o 
  -2  10   5       35.62       53.57     13.64 o 
  -1  10   5       39.33       32.27     10.51 o 
   0  10   5       45.48       63.01     15.30 o 
   1  10   5        8.80       11.67      7.67 o 
   2  10   5        4.63        4.81      4.81 o 
   3  10   5      364.97      360.66     23.36 o 
   4  10   5       40.60       31.72      7.51 o 
  -5  11   5      185.65      191.40     26.72 o 
  -4  11   5      983.56     1096.95     61.34 o 
  -3  11   5      989.67      943.44     56.97 o 
  -2  11   5       78.74       83.17     17.99 o 
  -1  11   5      215.95      241.46     29.40 o 
   0  11   5      113.53      107.38     20.09 o 
   1  11   5       75.99       71.36     16.76 o 
   2  11   5       41.55       41.50     14.05 o 
 -12   0   6      647.38      618.44     40.55 o 
 -11   0   6      689.74      672.65     39.72 o 
  -8   0   6      225.80      205.98     21.57 o 
  -7   0   6     1614.57     1541.55     54.30 o 
  -6   0   6       76.90       69.60     11.29 o 
  -5   0   6      656.38      627.62     30.11 o 
  -4   0   6      475.36      289.89    120.65 o 
  -3   0   6       15.26        9.65      4.53 o 
  -2   0   6      506.64      538.60     24.04 o 
  -1   0   6     1154.15     1340.52     38.06 o 
   0   0   6       59.19       47.09      5.77 o 
   1   0   6      218.56      264.82     20.86 o 
   2   0   6     2384.73     2553.60     68.13 o 
   3   0   6     3905.60     4014.36     89.91 o 
   4   0   6     6528.26     6241.69    118.34 o 
   5   0   6     2124.63     2113.04     72.50 o 
   6   0   6     1194.47     1172.45     57.38 o 
   7   0   6     1521.78     1512.94     68.57 o 
   8   0   6     3787.71     3959.62    116.61 o 
 -12   1   6       10.62        8.15      4.12 o 
 -11   1   6       48.04       54.80     11.30 o 
 -10   1   6      445.03      406.88     27.83 o 
  -9   1   6      615.29      606.61     39.67 o 
  -8   1   6     1013.90      982.36     47.26 o 
  -7   1   6       54.64       55.75      7.53 o 
  -6   1   6       62.40       48.15      5.65 o 
  -5   1   6     2438.23     2556.60     35.53 o 
  -4   1   6       25.21       25.25      3.39 o 
  -3   1   6       30.94       23.56      3.02 o 
  -2   1   6      465.06      447.52     15.29 o 
  -1   1   6      298.69      330.16     11.30 o 
   0   1   6       62.50       86.63      7.02 o 
   1   1   6      273.64      274.69     21.03 o 
   2   1   6       75.53       66.80      8.08 o 
   3   1   6       12.78        6.37      2.88 o 
   4   1   6      587.22      637.28     26.85 o 
   5   1   6      246.25      249.73     20.99 o 
   6   1   6      212.40      214.55     18.32 o 
   7   1   6      275.58      266.91     20.39 o 
   8   1   6       15.63        5.27      4.42 o 
 -12   2   6       48.50       67.92     15.24 o 
 -11   2   6       42.74       37.20      8.68 o 
 -10   2   6      559.01      586.11     25.02 o 
  -9   2   6      638.02      600.14     26.64 o 
  -8   2   6       66.41       55.93     11.92 o 
  -7   2   6      411.72      500.94     32.71 o 
  -6   2   6     1195.16     1229.22     48.34 o 
  -5   2   6      220.55      226.20     12.84 o 
  -4   2   6        1.19        0.34      1.12 o 
  -3   2   6      528.71      492.97     11.90 o 
  -2   2   6      151.36      133.35      7.58 o 
  -1   2   6      622.45      637.45     17.45 o 
   0   2   6      193.91      209.17      8.67 o 
   1   2   6      274.90      278.60     12.40 o 
   2   2   6      983.89      958.77     41.53 o 
   3   2   6      463.98      478.70     22.27 o 
   4   2   6       49.30       45.95      7.51 o 
   5   2   6      904.36      938.04     34.52 o 
   6   2   6      312.27      318.46     21.34 o 
   7   2   6       84.86       83.43     11.57 o 
   8   2   6      234.67      218.88     19.64 o 
 -12   3   6       12.47        9.46      7.29 o 
 -11   3   6      183.85      182.25     25.73 o 
 -10   3   6     1099.97     1234.25     34.48 o 
  -9   3   6       18.19       19.22      4.40 o 
  -8   3   6     1301.84     1368.58     46.55 o 
  -7   3   6       90.27      105.43     15.94 o 
  -6   3   6      360.22      318.79     25.32 o 
  -5   3   6      753.68      745.60     16.39 o 
  -4   3   6        2.65        0.65      1.29 o 
  -3   3   6     1811.26     1829.63     19.91 o 
  -2   3   6        1.03        0.96      0.85 o 
  -1   3   6      272.81      264.29      8.83 o 
   0   3   6       75.61       69.82      4.31 o 
   1   3   6      154.66      174.16     12.48 o 
   2   3   6      326.09      309.84     23.59 o 
   3   3   6      584.32      563.66     34.32 o 
   4   3   6      759.36      719.32     24.86 o 
   5   3   6        3.01       -2.87      2.87 o 
   6   3   6      886.70      896.57     35.98 o 
   7   3   6      695.50      752.29     34.55 o 
   8   3   6      100.22      117.79     14.72 o 
 -11   4   6       67.27       61.08     15.40 o 
 -10   4   6        8.20       12.88      6.65 o 
  -9   4   6       14.26       27.49     10.41 o 
  -8   4   6        5.72        4.84      1.84 o 
  -7   4   6      210.17      205.07      6.84 o 
  -6   4   6       96.60      100.13      6.24 o 
  -5   4   6      614.65      594.99     13.15 o 
  -4   4   6      199.54      194.04      7.57 o 
  -3   4   6     1358.01     1378.84     18.57 o 
  -2   4   6      936.77      892.81     24.42 o 
  -1   4   6        4.12       -0.02      1.43 o 
   0   4   6     1130.26     1129.20     36.02 o 
   1   4   6     2095.74     2093.17     43.59 o 
   2   4   6      154.94      139.52      7.66 o 
   3   4   6      544.21      522.92     30.28 o 
   4   4   6      417.62      396.37     31.05 o 
   5   4   6       57.32       46.53     11.43 o 
   6   4   6       30.77       20.89      9.37 o 
   7   4   6       47.17       55.09     14.54 o 
   8   4   6        1.38       -1.31      4.46 o 
 -11   5   6      304.73      340.10     36.06 o 
 -10   5   6      525.02      530.69     42.54 o 
  -9   5   6      264.61      290.97     30.28 o 
  -8   5   6      536.08      643.82     42.33 o 
  -7   5   6     1635.54     1520.53     62.21 o 
  -6   5   6        7.21       10.20      3.05 o 
  -5   5   6     2102.47     2115.01     58.07 o 
  -4   5   6       67.94       69.78      3.77 o 
  -3   5   6     1522.45     1512.39     27.66 o 
  -2   5   6      850.87      871.81     23.71 o 
  -1   5   6      540.61      531.79     19.64 o 
   0   5   6      162.70      155.40     11.55 o 
   1   5   6      157.93      176.16     13.08 o 
   2   5   6      227.55      245.44     21.65 o 
   3   5   6      367.47      347.02     27.57 o 
   4   5   6      100.51      134.27     18.36 o 
   5   5   6       13.40        5.43      5.86 o 
   6   5   6      246.31      269.92     29.19 o 
   7   5   6        1.58       -7.43      7.43 o 
 -11   6   6      692.95      778.13     54.88 o 
 -10   6   6       94.74       65.60     15.58 o 
  -9   6   6      530.98      527.87     41.65 o 
  -8   6   6       60.78       71.54     14.81 o 
  -7   6   6      198.77      188.96     23.06 o 
  -6   6   6       31.95       26.13      8.91 o 
  -5   6   6       34.38       36.00      5.03 o 
  -4   6   6      892.59      891.94     27.87 o 
  -3   6   6       52.96       66.92     12.78 o 
  -2   6   6     2638.46     2788.24     80.66 o 
  -1   6   6       44.36       54.07      6.42 o 
   0   6   6      237.74      240.29     14.65 o 
   1   6   6      734.84      765.50     51.63 o 
   2   6   6       68.19       55.31     10.64 o 
   3   6   6      373.40      360.80     28.61 o 
   4   6   6        3.42        9.44      5.62 o 
   5   6   6       16.52       14.99      8.45 o 
   6   6   6       27.58       39.57     11.57 o 
   7   6   6      173.89      135.86     22.23 o 
 -10   7   6       27.03       20.12      9.84 o 
  -9   7   6      108.59      111.06     20.18 o 
  -8   7   6       44.73       57.36     14.15 o 
  -7   7   6      364.30      331.35     31.47 o 
  -6   7   6      134.32      126.28     18.78 o 
  -5   7   6      571.03      546.68     38.38 o 
  -4   7   6     1260.50     1230.70     56.86 o 
  -3   7   6      675.71      699.43     42.41 o 
  -2   7   6     1564.72     1573.92     63.88 o 
  -1   7   6     1847.09     1916.00     37.96 o 
   0   7   6      568.07      580.50     28.25 o 
   1   7   6      828.46      839.45     29.92 o 
   2   7   6     1779.27     1791.57     46.49 o 
   3   7   6       47.28       56.44     11.72 o 
   4   7   6      157.03      177.72     21.86 o 
   5   7   6       20.88       25.46      9.97 o 
   6   7   6       24.17       18.15      7.93 o 
  -9   8   6        0.35        2.45      6.92 o 
  -8   8   6        1.88       -4.54      5.39 o 
  -7   8   6       47.67       58.11     14.11 o 
  -6   8   6      144.65      131.87     20.61 o 
  -5   8   6        9.38       -4.54      4.60 o 
  -4   8   6       17.52       14.83      6.80 o 
  -3   8   6       99.56       86.70     15.57 o 
  -2   8   6       81.19       94.26     16.66 o 
  -1   8   6       11.85        4.59      5.88 o 
   0   8   6       19.43       16.96      4.27 o 
   1   8   6      291.54      292.89     18.29 o 
   2   8   6       87.50       85.73     10.82 o 
   3   8   6        0.02       -1.29      3.07 o 
   4   8   6      103.88      116.54     18.28 o 
   5   8   6      116.61      117.96     19.55 o 
  -8   9   6       25.55       44.43     13.84 o 
  -7   9   6       12.10       17.76      9.46 o 
  -6   9   6      326.03      369.47     35.11 o 
  -5   9   6        9.14        2.73      5.23 o 
  -4   9   6      472.68      438.69     37.30 o 
  -3   9   6     1008.92     1120.63     58.99 o 
  -2   9   6        5.30       10.76      7.85 o 
  -1   9   6      528.43      550.45     42.37 o 
   0   9   6      818.87      916.98     54.67 o 
   1   9   6        4.25        8.94      3.82 o 
   2   9   6      378.65      406.35     23.59 o 
   3   9   6       21.75       32.57      7.63 o 
   4   9   6        8.21       12.65      5.33 o 
  -6  10   6      188.75      216.28     27.89 o 
  -5  10   6       61.57       51.41     13.94 o 
  -4  10   6      603.38      693.37     48.78 o 
  -3  10   6        6.12       12.14      7.90 o 
  -2  10   6      325.19      342.37     34.49 o 
  -1  10   6      264.64      252.56     30.09 o 
   0  10   6      269.78      273.18     31.93 o 
   1  10   6      142.80      174.77     25.62 o 
   2  10   6        7.83        5.16      5.07 o 
  -3  11   6       59.21       59.80     15.49 o 
  -2  11   6       20.11       20.47      9.95 o 
  -1  11   6      131.89      150.41     24.79 o 
 -12   1   7       88.10       87.81     16.69 o 
 -11   1   7       32.77       33.39      8.77 o 
 -10   1   7       21.35       17.21      9.04 o 
  -9   1   7       61.25       49.54     12.15 o 
  -8   1   7      625.43      620.33     50.90 o 
  -7   1   7      339.87      319.57     18.06 o 
  -6   1   7        5.48        6.25      7.17 o 
  -5   1   7     3412.76     3498.11     52.37 o 
  -4   1   7     1347.66     1299.66     25.17 o 
  -3   1   7      271.06      293.90     16.29 o 
  -2   1   7     4633.64     4630.28     45.24 o 
  -1   1   7      437.40      374.44     15.21 o 
   0   1   7      224.89      229.91     23.33 o 
   1   1   7     1556.27     1538.86     33.92 o 
   2   1   7      216.50      220.50     21.42 o 
   3   1   7      394.15      405.91     21.70 o 
   4   1   7        3.16        2.72      4.17 o 
   5   1   7       36.63       34.44      7.19 o 
   6   1   7       32.70       29.44      7.40 o 
   7   1   7      400.83      430.52     27.40 o 
 -11   2   7       90.41       66.88     15.53 o 
 -10   2   7      343.54      322.44     18.74 o 
  -9   2   7      111.43       86.31     15.91 o 
  -8   2   7      813.93      792.65     44.25 o 
  -7   2   7      171.76      197.15     21.22 o 
  -6   2   7      750.90      704.08     19.76 o 
  -5   2   7      660.83      635.41     22.13 o 
  -4   2   7      291.86      263.75     10.60 o 
  -3   2   7     2343.45     2414.77     40.22 o 
  -2   2   7      220.53      212.28     10.80 o 
  -1   2   7      727.84      729.36     17.27 o 
   0   2   7     1262.21     1245.99     30.34 o 
   1   2   7        3.30        1.98      1.71 o 
   2   2   7      687.53      653.15     36.64 o 
   3   2   7       38.55       44.98     10.47 o 
   4   2   7       64.43       65.93     13.26 o 
   5   2   7       21.79       14.67      7.18 o 
   6   2   7       26.53       19.34      6.19 o 
   7   2   7      112.98      117.48     14.45 o 
 -11   3   7       39.35       34.41     12.60 o 
 -10   3   7      196.19      172.51     23.82 o 
  -9   3   7      809.11      847.31     26.82 o 
  -8   3   7        5.30        0.43      3.89 o 
  -7   3   7      385.43      368.70     15.90 o 
  -6   3   7      704.15      704.22     21.73 o 
  -5   3   7       75.89       91.90     16.61 o 
  -4   3   7     1019.93      973.30     18.96 o 
  -3   3   7       19.54       17.50      3.26 o 
  -2   3   7       42.72       44.44      4.56 o 
  -1   3   7        4.91        6.72      3.77 o 
   0   3   7        5.25        6.43      1.77 o 
   1   3   7        0.42        0.50      1.67 o 
   2   3   7       39.32       33.76      7.23 o 
   3   3   7      851.55      801.62     43.14 o 
   4   3   7       14.01       15.45      6.99 o 
   5   3   7      263.74      259.82     27.72 o 
   6   3   7      565.74      610.21     44.64 o 
   7   3   7       64.83       69.69     11.54 o 
 -11   4   7        4.66       -7.89      7.89 o 
 -10   4   7      182.69      203.05     26.64 o 
  -9   4   7        2.09        6.75      6.70 o 
  -8   4   7      161.80      185.21     23.09 o 
  -7   4   7        0.04        6.22      5.54 o 
  -6   4   7      795.05      816.84     20.79 o 
  -5   4   7      284.08      296.12     10.42 o 
  -4   4   7      199.73      190.92      8.17 o 
  -3   4   7     3325.50     3425.36     84.61 o 
  -2   4   7       17.33       16.80      6.22 o 
  -1   4   7      529.35      510.80     33.14 o 
   0   4   7     1401.98     1424.29     36.24 o 
   1   4   7       61.61       42.68      9.10 o 
   2   4   7     1241.70     1198.11     23.16 o 
   3   4   7       66.70       74.54     13.74 o 
   4   4   7        4.77       -0.14      3.27 o 
   5   4   7       63.51       81.85     16.15 o 
   6   4   7       20.00       37.10     11.28 o 
   7   4   7       35.43       34.85     12.29 o 
 -11   5   7      569.93      607.18     48.14 o 
 -10   5   7      101.24      120.43     21.18 o 
  -9   5   7     1066.13     1172.25     61.79 o 
  -8   5   7      274.79      256.83     28.12 o 
  -7   5   7      239.06      237.43     26.25 o 
  -6   5   7      260.11      263.50     26.51 o 
  -5   5   7      115.43      113.68      8.54 o 
  -4   5   7      266.54      256.44      8.11 o 
  -3   5   7      212.00      195.58     11.64 o 
  -2   5   7       87.23       25.61     45.67 o 
  -1   5   7       47.48       50.21      6.75 o 
   0   5   7      660.01      648.79     25.16 o 
   1   5   7      442.80      394.20     29.22 o 
   2   5   7      729.17      723.30     45.31 o 
   3   5   7      594.92      608.69     38.49 o 
   4   5   7       59.21       49.54     11.99 o 
   5   5   7      478.92      470.71     37.95 o 
   6   5   7      147.22      112.96     20.10 o 
 -10   6   7       99.38      130.82     22.37 o 
  -9   6   7       53.25       41.68     12.55 o 
  -8   6   7      464.08      405.33     35.90 o 
  -7   6   7       82.25      105.67     17.75 o 
  -6   6   7       12.82       26.99      9.42 o 
  -5   6   7        2.47       -3.19      4.80 o 
  -4   6   7      236.94      281.31     27.47 o 
  -3   6   7       31.21       44.38     10.85 o 
  -2   6   7      327.52      374.90     31.26 o 
  -1   6   7        0.02       -2.70      2.70 o 
   0   6   7      197.04      225.12     15.14 o 
   1   6   7     1234.03     1240.12     44.79 o 
   2   6   7       93.83       94.55     12.38 o 
   3   6   7      191.04      194.85     22.17 o 
   4   6   7     1487.91     1513.35     65.00 o 
   5   6   7      124.96      136.83     21.03 o 
   6   6   7        5.98        4.04      4.23 o 
  -9   7   7      102.40      128.10     21.77 o 
  -8   7   7       12.27       10.53      8.25 o 
  -7   7   7      133.57      150.49     22.40 o 
  -6   7   7       61.64       68.77     15.07 o 
  -5   7   7      111.55      114.51     18.20 o 
  -4   7   7        3.84       49.38     12.45 o 
  -3   7   7      193.09      167.65     21.85 o 
  -2   7   7       48.62       44.54     11.82 o 
  -1   7   7       15.87       10.60      3.34 o 
   0   7   7      321.60      343.28     18.91 o 
   1   7   7      190.29      184.33     17.07 o 
   2   7   7      104.42      115.68     12.73 o 
   3   7   7      165.61      177.81     16.46 o 
   4   7   7      236.40      226.72     25.92 o 
   5   7   7      223.12      259.26     29.08 o 
  -8   8   7      632.32      732.93     51.44 o 
  -7   8   7      584.66      663.30     47.61 o 
  -6   8   7      147.72      130.75     20.89 o 
  -5   8   7      820.57      834.41     51.84 o 
  -4   8   7       40.03       38.90     12.07 o 
  -3   8   7       66.06       53.80     13.35 o 
  -2   8   7      225.54      203.06     25.52 o 
  -1   8   7      165.23      180.05     24.35 o 
   0   8   7      129.28      175.30     13.78 o 
   1   8   7     1097.32     1115.07     37.03 o 
   2   8   7      428.36      413.24     24.23 o 
   3   8   7      271.61      265.68     20.54 o 
   4   8   7     2001.03     2165.06     61.12 o 
  -7   9   7       56.68       72.39     17.20 o 
  -6   9   7        5.81        7.01      5.81 o 
  -5   9   7      121.06       96.67     18.58 o 
  -4   9   7      150.03      189.99     25.79 o 
  -3   9   7       38.95       27.84      9.64 o 
  -2   9   7        0.45       -4.45      5.13 o 
  -1   9   7        5.18        5.79      6.79 o 
   0   9   7        5.17        9.31      6.62 o 
   1   9   7        0.42       -1.30      4.82 o 
   2   9   7       57.55       62.28     16.89 o 
  -5  10   7       16.48        6.41      6.18 o 
  -4  10   7      378.47      399.17     38.85 o 
  -3  10   7       37.92       31.77     11.92 o 
  -2  10   7        5.66        5.90      6.39 o 
  -1  10   7      108.13      142.97     23.77 o 
   0  10   7      330.14      357.10     37.65 o 
  -9   0   8     1354.64     1291.94     59.00 o 
  -8   0   8      182.11      179.55     20.81 o 
  -7   0   8       28.57       28.46      8.25 o 
  -6   0   8     1130.92     1213.16     47.94 o 
  -5   0   8      276.29      328.40     23.78 o 
  -4   0   8      244.57      227.31     18.85 o 
  -3   0   8       11.83        8.35      4.46 o 
  -2   0   8      109.98      109.66     12.65 o 
  -1   0   8      283.64      322.63     21.70 o 
   0   0   8      691.88      711.65     33.26 o 
   1   0   8      184.70      187.14     17.91 o 
   2   0   8      584.48      608.95     33.46 o 
   3   0   8     1331.06     1462.55     62.12 o 
   4   0   8      262.21      262.88     27.59 o 
   5   0   8      479.22      466.87     38.75 o 
   6   0   8      806.52      857.12     54.24 o 
 -10   1   8      376.85      396.25     35.37 o 
  -9   1   8        2.09       -0.14      3.42 o 
  -8   1   8      242.61      246.27     17.21 o 
  -7   1   8        2.09       -1.84      2.46 o 
  -6   1   8      173.57      171.79     12.83 o 
  -5   1   8      442.46      430.58     15.39 o 
  -4   1   8      566.14      585.11     21.22 o 
  -3   1   8      510.92      512.58     19.30 o 
  -2   1   8       86.94       87.99      7.98 o 
  -1   1   8      124.77      114.86      9.18 o 
   0   1   8      642.54      593.61     21.12 o 
   1   1   8        1.52        3.12      4.83 o 
   2   1   8      361.43      333.13     14.80 o 
   3   1   8      177.08      157.25     20.41 o 
   4   1   8        1.72        5.10      6.44 o 
   5   1   8        0.21       -3.65      3.65 o 
   6   1   8       79.73       75.05     11.64 o 
 -11   2   8      989.31     1002.80     60.03 o 
 -10   2   8        1.60       -3.80      4.98 o 
  -9   2   8      155.61      175.73     23.08 o 
  -8   2   8      601.80      650.83     41.32 o 
  -7   2   8      246.30      235.30     15.88 o 
  -6   2   8       31.38       30.93      5.79 o 
  -5   2   8      203.71      205.86     13.19 o 
  -4   2   8      258.00      236.39     11.01 o 
  -3   2   8     1349.32     1335.92     52.04 o 
  -2   2   8       43.46       40.52      5.32 o 
  -1   2   8      567.71      583.14     19.28 o 
   0   2   8      966.05      978.07     25.77 o 
   1   2   8      487.78      473.43     16.20 o 
   2   2   8     2185.52     2224.16     37.03 o 
   3   2   8      256.26      280.94     27.40 o 
   4   2   8      261.14      257.19     27.32 o 
   5   2   8      826.16      854.85     52.14 o 
   6   2   8      318.25      294.76     32.19 o 
 -11   3   8      626.88      587.60     46.64 o 
 -10   3   8      710.29      691.12     48.22 o 
  -9   3   8      112.29      114.01     19.03 o 
  -8   3   8     1237.04     1202.78     57.94 o 
  -7   3   8     1233.82     1226.65     55.74 o 
  -6   3   8      255.30      241.08     24.34 o 
  -5   3   8      226.77      209.30     13.07 o 
  -4   3   8      464.76      437.00     22.04 o 
  -3   3   8      506.68      500.79     17.63 o 
  -2   3   8      125.72      139.29     15.83 o 
  -1   3   8      254.67      258.27     22.49 o 
   0   3   8       50.10       43.57      4.85 o 
   1   3   8      559.27      558.14     16.30 o 
   2   3   8     1487.65     1544.97     29.11 o 
   3   3   8        5.29        6.62      4.95 o 
   4   3   8      995.77      997.73     53.89 o 
   5   3   8      335.47      332.78     32.87 o 
   6   3   8       19.04       -0.66      4.03 o 
 -11   4   8      223.49      203.83     28.49 o 
 -10   4   8       16.22       21.42      9.91 o 
  -9   4   8      415.43      376.33     35.27 o 
  -8   4   8      258.10      247.51     27.16 o 
  -7   4   8      214.58      315.69     29.48 o 
  -6   4   8      155.97      163.85     20.61 o 
  -5   4   8      192.27      166.72     20.49 o 
  -4   4   8     2804.13      649.72   1400.24 o 
  -3   4   8        1.16        0.43      4.52 o 
  -2   4   8      746.46      759.80     26.92 o 
  -1   4   8     1347.74     1266.02     55.54 o 
   0   4   8      168.28      155.21     15.56 o 
   1   4   8      431.24      404.70     21.86 o 
   2   4   8      257.48      237.82     17.49 o 
   3   4   8      183.22      175.02     21.65 o 
   4   4   8        2.68        1.82      3.73 o 
   5   4   8       11.18       19.67      7.38 o 
 -10   5   8      693.09      712.12     51.36 o 
  -9   5   8      322.49      330.14     33.64 o 
  -8   5   8        0.08        5.01      5.85 o 
  -7   5   8      356.70      347.19     32.18 o 
  -6   5   8      418.76      395.28     33.45 o 
  -5   5   8      106.26       92.98     15.97 o 
  -4   5   8      198.77      185.31     22.22 o 
  -3   5   8        3.02        3.23      4.44 o 
  -2   5   8      307.49      281.45     27.26 o 
  -1   5   8      149.97      175.72     21.95 o 
   0   5   8      121.57      102.94     13.81 o 
   1   5   8      176.27      202.47     15.79 o 
   2   5   8      207.66      222.43     17.47 o 
   3   5   8        0.68       -2.64      3.50 o 
   4   5   8      204.78      207.65     25.22 o 
   5   5   8      367.76      379.74     35.99 o 
 -10   6   8       17.57       21.15      9.30 o 
  -9   6   8      225.62      274.23     31.78 o 
  -8   6   8        0.89        7.12      7.23 o 
  -7   6   8      531.40      551.61     41.67 o 
  -6   6   8      188.91      174.71     23.50 o 
  -5   6   8      433.28      427.61     35.52 o 
  -4   6   8      207.73      237.71     26.30 o 
  -3   6   8       45.88       56.15     13.48 o 
  -2   6   8      262.63      282.50     28.62 o 
  -1   6   8       24.02       22.17      8.73 o 
   0   6   8      555.21      571.55     43.97 o 
   1   6   8      257.42      230.40     17.27 o 
   2   6   8      323.49      300.83     20.71 o 
   3   6   8      726.40      767.72     50.12 o 
   4   6   8       69.04       62.81     14.53 o 
  -9   7   8      104.15       98.46     20.69 o 
  -8   7   8       62.57       64.85     15.44 o 
  -7   7   8      121.40      113.28     19.96 o 
  -6   7   8       16.20       16.52      7.78 o 
  -5   7   8     1079.38     1152.46     61.06 o 
  -4   7   8      421.37      446.93     37.61 o 
  -3   7   8      756.96      815.44     50.35 o 
  -2   7   8      216.80      244.99     27.88 o 
  -1   7   8       34.26       50.74     12.97 o 
   0   7   8      688.00      688.62     28.38 o 
   1   7   8       77.72       70.82      9.78 o 
   2   7   8        0.01       -1.02      2.67 o 
   3   7   8        0.00        0.35      5.11 o 
  -7   8   8      114.57       82.73     17.69 o 
  -6   8   8        1.92        6.65      6.10 o 
  -5   8   8       39.81       42.37     12.36 o 
  -4   8   8        5.02        0.99      6.14 o 
  -3   8   8       61.64       83.60     17.36 o 
  -2   8   8       16.57        7.39      5.95 o 
  -1   8   8       27.92       22.29      8.42 o 
   0   8   8       11.67       11.03      8.36 o 
   1   8   8       11.03       14.72      7.77 o 
   2   8   8       41.76       30.34      7.21 o 
  -5   9   8      423.70      502.97     43.86 o 
  -4   9   8      261.03      288.53     33.06 o 
  -3   9   8      688.48      748.11     52.79 o 
  -2   9   8      406.42      428.57     40.26 o 
  -1   9   8      513.94      543.78     45.82 o 
   0   9   8       26.23       30.87     11.32 o 
 -11   1   9        1.21       -2.11      6.41 o 
 -10   1   9       21.04        9.13      7.95 o 
  -9   1   9      312.12      339.37     21.95 o 
  -8   1   9      107.37      114.97     12.31 o 
  -7   1   9      941.79      923.84     32.19 o 
  -6   1   9      152.10      149.99     12.51 o 
  -5   1   9       10.64       14.80      4.05 o 
  -4   1   9     1817.78     1860.97     39.97 o 
  -3   1   9      123.48      104.43     12.17 o 
  -2   1   9       25.41       26.27      4.68 o 
  -1   1   9      442.22      430.04     21.30 o 
   0   1   9      136.46      124.89     10.47 o 
   1   1   9        0.14        0.16      1.90 o 
   2   1   9      192.00      193.05     14.04 o 
   3   1   9      143.43      143.16     12.00 o 
   4   1   9      548.81      631.10     45.31 o 
   5   1   9      266.39      262.66     30.41 o 
 -11   2   9       91.08       82.83     18.21 o 
 -10   2   9      452.21      445.80     38.95 o 
  -9   2   9       61.15       63.44     14.17 o 
  -8   2   9      521.61      544.89     39.22 o 
  -7   2   9      362.30      348.30     19.97 o 
  -6   2   9      386.41      386.52     19.77 o 
  -5   2   9     2747.55     2698.69    101.86 o 
  -4   2   9       34.93       28.59      5.19 o 
  -3   2   9     1032.18     1027.08     27.92 o 
  -2   2   9      671.58      655.74     31.25 o 
  -1   2   9        8.03        4.17      2.08 o 
   0   2   9      738.25      667.27     22.76 o 
   1   2   9      126.75      117.17     10.04 o 
   2   2   9       52.95       38.53     10.71 o 
   3   2   9        0.04        0.37      3.00 o 
   4   2   9       46.03       59.44     14.43 o 
   5   2   9       30.57       23.14     10.31 o 
 -10   3   9      162.51      153.88     23.80 o 
  -9   3   9       74.11       45.47     12.76 o 
  -8   3   9       17.17       25.27      9.39 o 
  -7   3   9      389.36      392.64     33.08 o 
  -6   3   9        0.41       -5.98      5.98 o 
  -5   3   9        4.44        0.64      4.69 o 
  -4   3   9      487.60      515.98     19.56 o 
  -3   3   9        2.82        8.63      2.95 o 
  -2   3   9       86.20      100.89     15.87 o 
  -1   3   9        1.45        6.02      5.17 o 
   0   3   9      333.64      299.41     27.47 o 
   1   3   9       30.68       57.79     12.62 o 
   2   3   9       18.38       15.17      5.22 o 
   3   3   9       12.59        7.63      3.91 o 
   4   3   9       61.72       46.60     12.53 o 
 -10   4   9       58.15       51.88     15.16 o 
  -9   4   9      108.22      146.01     22.21 o 
  -8   4   9      764.99      851.64     52.04 o 
  -7   4   9      168.51      177.13     23.41 o 
  -6   4   9      504.75      539.13     38.95 o 
  -5   4   9      485.29      516.35     37.52 o 
  -4   4   9       65.64       42.30     11.70 o 
  -3   4   9      325.49      295.52     27.98 o 
  -2   4   9      272.17      311.97     28.64 o 
  -1   4   9       12.11       21.59      8.69 o 
   0   4   9      168.31      153.50     20.71 o 
   1   4   9      201.49      189.32     29.58 o 
   2   4   9      106.07      119.42     13.33 o 
   3   4   9        0.77       -3.11      5.74 o 
   4   4   9      201.92      187.25     25.30 o 
  -9   5   9      682.29      607.64     46.81 o 
  -8   5   9      240.46      270.54     30.53 o 
  -7   5   9       47.29       46.30     12.68 o 
  -6   5   9      318.42      306.38     30.65 o 
  -5   5   9        8.85       13.47      7.10 o 
  -4   5   9      434.14      420.75     34.95 o 
  -3   5   9       85.31       98.73     17.44 o 
  -2   5   9      194.50      218.39     25.45 o 
  -1   5   9        5.54        6.74      5.44 o 
   0   5   9      222.77      293.79     30.03 o 
   1   5   9      914.57      887.50     54.82 o 
   2   5   9      264.71      231.70     18.83 o 
   3   5   9      506.79      484.50     28.20 o 
  -8   6   9       86.00       87.39     18.09 o 
  -7   6   9      219.03      278.65     31.41 o 
  -6   6   9      529.86      517.93     41.19 o 
  -5   6   9      223.44      302.88     31.17 o 
  -4   6   9        0.47        2.74      5.33 o 
  -3   6   9      118.51      133.75     21.08 o 
  -2   6   9     1032.20     1032.72     57.22 o 
  -1   6   9       73.69       78.58     16.13 o 
   0   6   9        5.94       11.91      7.44 o 
   1   6   9      355.89      340.44     22.02 o 
   2   6   9      635.31      674.95     32.37 o 
  -7   7   9       15.54       28.53     10.63 o 
  -6   7   9       74.22       58.44     15.06 o 
  -5   7   9      189.45      225.58     28.19 o 
  -4   7   9       25.17       27.15     10.77 o 
  -3   7   9       89.11       81.89     17.30 o 
  -2   7   9      428.13      433.41     38.96 o 
  -1   7   9        5.37       -1.21      5.14 o 
   0   7   9      275.66      251.30     30.42 o 
   1   7   9      216.05      253.85     31.01 o 
  -5   8   9       13.54       12.78      7.97 o 
  -4   8   9      268.69      293.48     33.39 o 
  -3   8   9       14.68       15.42      8.45 o 
  -2   8   9      158.50      185.61     26.44 o 
  -1   8   9     1100.56     1193.13     67.84 o 
 -10   0  10      759.63      810.48     51.50 o 
  -9   0  10        0.18       -1.41      5.75 o 
  -8   0  10      162.68      156.03     20.68 o 
  -7   0  10      250.15      230.76     23.65 o 
  -6   0  10       45.08       45.47     10.80 o 
  -5   0  10     1124.13     1134.09     48.06 o 
  -4   0  10       53.38       52.97     10.58 o 
  -3   0  10      827.34      807.07     38.69 o 
  -2   0  10     1290.62     1272.02     48.39 o 
  -1   0  10      425.19      446.78     28.79 o 
   0   0  10     1755.25     1905.50     61.16 o 
   1   0  10      993.62     1034.09     46.09 o 
   2   0  10       52.75       51.37     10.80 o 
 -10   1  10      156.88      164.83     23.61 o 
  -9   1  10        1.32       -3.72      7.49 o 
  -8   1  10        0.37       -4.58      4.58 o 
  -7   1  10        2.91       -0.90      3.10 o 
  -6   1  10       99.11       92.15     10.29 o 
  -5   1  10      338.07      330.61     24.09 o 
  -4   1  10        7.58        1.87      3.06 o 
  -3   1  10       72.55       77.11      9.42 o 
  -2   1  10        0.50        1.72      1.85 o 
  -1   1  10       20.69       26.89      4.99 o 
   0   1  10        6.65        7.24      3.39 o 
   1   1  10        4.32        3.18      3.76 o 
   2   1  10      116.90      113.65     17.44 o 
   3   1  10        5.14       -5.09      5.09 o 
 -10   2  10      221.92      215.75     27.49 o 
  -9   2  10        5.53        8.82      5.93 o 
  -8   2  10       52.94       50.98     13.02 o 
  -7   2  10        9.57       14.70      4.57 o 
  -6   2  10      177.66      174.07     13.73 o 
  -5   2  10       84.82       72.37      8.54 o 
  -4   2  10        9.52       11.35      3.73 o 
  -3   2  10      337.12      326.29     27.83 o 
  -2   2  10       95.91       84.54     14.71 o 
  -1   2  10       73.90       67.50     12.69 o 
   0   2  10      362.23      406.33     32.32 o 
   1   2  10      200.85      220.63     24.22 o 
   2   2  10        0.73       -1.73      3.41 o 
   3   2  10      428.91      419.88     35.56 o 
  -9   3  10       92.74      114.65     20.33 o 
  -8   3  10        8.15        8.76      6.28 o 
  -7   3  10      114.27      134.42     20.42 o 
  -6   3  10        2.00       -0.35      4.15 o 
  -5   3  10      256.46      228.80     25.09 o 
  -4   3  10      489.00      418.78     33.41 o 
  -3   3  10      329.32      346.25     30.27 o 
  -2   3  10        0.09       -1.54      4.52 o 
  -1   3  10      551.53      582.62     39.49 o 
   0   3  10     1155.46     1166.43     57.34 o 
   1   3  10      396.07      330.92     31.15 o 
   2   3  10      207.94      196.83     25.15 o 
  -9   4  10      372.75      379.68     37.40 o 
  -8   4  10       22.12       25.32     10.56 o 
  -7   4  10      559.58      545.91     42.05 o 
  -6   4  10      628.69      619.55     43.69 o 
  -5   4  10       30.45       30.67     10.89 o 
  -4   4  10      486.80      460.09     36.60 o 
  -3   4  10      157.24      146.68     21.10 o 
  -2   4  10      137.36      128.11     19.76 o 
  -1   4  10       13.72        6.88      5.61 o 
   0   4  10       75.38       62.91     14.62 o 
   1   4  10       27.33       39.27     11.64 o 
   2   4  10      764.51      771.91     51.19 o 
  -8   5  10      181.65      212.50     27.86 o 
  -7   5  10      111.62      103.97     19.88 o 
  -6   5  10       33.77       35.39     11.31 o 
  -5   5  10       47.52       39.89     12.25 o 
  -4   5  10      437.41      433.34     37.25 o 
  -3   5  10      111.55      117.84     19.79 o 
  -2   5  10        6.51       -0.98      4.69 o 
  -1   5  10      464.60      479.37     39.70 o 
   0   5  10      588.60      602.40     45.30 o 
   1   5  10      126.93      112.76     20.10 o 
  -7   6  10       61.73       85.86     18.28 o 
  -6   6  10      546.22      554.27     44.92 o 
  -5   6  10       13.07        8.99      7.06 o 
  -4   6  10      211.60      212.07     27.33 o 
  -3   6  10      103.28      113.69     20.28 o 
  -2   6  10      187.38      221.04     28.16 o 
  -1   6  10       35.90       39.56     12.40 o 
   0   6  10       52.98       64.94     16.08 o 
  -4   7  10      388.70      342.20     36.05 o 
  -3   7  10       38.95       33.17     12.66 o 
  -8   1  11      160.15      174.28     15.82 o 
  -7   1  11        7.07       -2.25      2.73 o 
  -6   1  11     1385.32     1386.42     59.75 o 
  -5   1  11        1.93       -5.43      5.43 o 
  -4   1  11        0.28        1.87      3.20 o 
  -3   1  11       65.14       53.20     11.68 o 
  -2   1  11      127.64      135.16     17.80 o 
  -1   1  11        1.57       -5.31      5.31 o 
   0   1  11      189.99      183.56     21.22 o 
  -8   2  11      166.23      171.47     23.71 o 
  -7   2  11       44.25       32.34     11.08 o 
  -6   2  11        4.40        7.51      5.64 o 
  -5   2  11      131.15      120.12     18.30 o 
  -4   2  11        5.30       12.00      6.95 o 
  -3   2  11       63.34       75.16     14.42 o 
  -2   2  11        5.01        6.63      5.14 o 
  -1   2  11      338.78      355.56     30.85 o 
   0   2  11        6.54       16.39      8.02 o 
  -7   3  11       68.64       59.40     13.99 o 
  -6   3  11       68.15       58.39     13.65 o 
  -5   3  11      360.08      346.25     31.69 o 
  -4   3  11       76.44       72.92     15.11 o 
  -3   3  11      251.52      279.27     28.52 o 
  -2   3  11      271.02      265.59     28.11 o 
  -1   3  11      249.96      237.02     26.44 o 
   0   3  11        6.03        1.58      2.63 o 
  -6   4  11       39.29       43.83     12.52 o 
  -5   4  11     1146.76     1137.82     60.55 o 
  -4   4  11      271.11      234.87     27.68 o 
  -3   4  11       56.17       61.86     14.21 o 
  -2   4  11      157.17      139.70     21.43 o 
  -1   4  11      108.23       99.49     18.44 o 
  -4   5  11      346.76      348.27     34.62 o 
  -3   5  11       81.96       76.15     16.63 o 
                                                 
